# Supplementary material for: Immuno-metabolic signaling in leishmaniasis: insights gained from mathematical modeling
Source: Bioinform Adv. 2023 Sep 14;3(1):vbad125. doi: 10.1093/bioadv/vbad125 (PMC10548086; doi:10.1093/bioadv/vbad125)
Supplement: vbad125_Supplementary_Data [file vbad125_supplementary_data.xlsx]

## Sheet: S1-Total Flux M1 model
	Flux (extensive) [mol/s]	Reaction	Compartment
1	499.5	LPG + TLR2/6 -> "TLR2/6-LPG complex"	Plasma Membane
2	449.91	TLR2/6-LPG complex -> MyD88	Cytoplasm
3	400	MyD88 -> IRAK1/4; kinase	Cytoplasm
4	29.994	ATP{cytoplasm} -> ADP{cytoplasm}	Cytoplasm
5	400	IRAK1/4 -> "TRAF6 complex"; kinase	Cytoplasm
6	29.994	ATP{cytoplasm} -> ADP{cytoplasm}	Cytoplasm
7	369.926	TRAF6 complex -> "IKK complex"	Cytoplasm
8	29.994	ATP{cytoplasm} -> ADP{cytoplasm}	Cytoplasm
9	369.926	IKK complex -> "NF-kB complex"	Cytoplasm
10	29.994	ATP{cytoplasm} -> ADP{cytoplasm}	Cytoplasm
11	369.926	NF-kB complex -> NF-kB	Nucleus
12	399.92	IL12 (mRNA) -> IL12{cytoplasm}	Cytoplasm
13	249.95	IL12{cytoplasm} -> IL12{"Plasma membrane"}	Plasma Membane
14	349.93	JAK2/TYK2 -> STAT4{cytoplasm}	Cytoplasm
15	124.975	2 * STAT4{cytoplasm} -> STAT4_2	Nucleus
16	49.99	NOS2 -> iNOS	Cytoplasm
17	29.994	ATP{cytoplasm} -> ADP{cytoplasm}	Cytoplasm
18	350	L-Arginine -> NO; iNOS	Cytoplasm
19	49.99	NADPH -> NADP+	Cytoplasm
20	199.96	O2 -> CITRULLINE	Cytoplasm
21	150	Aspartate{cytoplasm} + CITRULLINE -> Argininosuccinate; "Argininosuccinate synthase"	Cytoplasm
22	100	Argininosuccinate -> Fumarate + L-Arginine; "Argininosuccinate lyase"	Cytoplasm
23	29.994	ATP{cytoplasm} -> AMP	Cytoplasm
24	450	Acetyl CoA + Oxaloacetate -> "Citric acid" + CoA; "Citrate synthase"	Mitochondria
25	400	Citric acid -> cis-Aconitate + H2O; Aconitase	Mitochondria
26	500	Pyruvate -> "Acetyl CoA"; "Pyruvate dehydrogenase"	Mitochondria
27	400	cis-Aconitate + H2O -> D-Isocitrate; Aconitase	Mitochondria
28	49.99	NAD+{Mitochondria} -> NADH	Mitochondria
29	320	D-Isocitrate -> a-ketoglutarate + CO2; "Isocitrate dehydrogenase"	Mitochondria
30	300	a-ketoglutarate + CoA -> Succinyl-CoA + CO2; "a-ketoglutarate dehydrogenase"	Mitochondria
31	49.99	NAD+{Mitochondria} -> NADH	Mitochondria
32	250	Succinyl-CoA -> Succinate; "Succinyl-CoA synthetase"	Mitochondria
33	49.99	GDP = GTP	Mitochondria
34	49.99	ATP{Mitochondria} -> ADP{Mitochondria}	Mitochondria
35	50	Oxaloacetate -> Aspartate{Mitochondria}; "Aspartate transaminase"	Mitochondria
36	39.992	Glutamate -> a-ketoglutarate_2	Mitochondria
37	39.992	Aspartate{Mitochondria} -> Aspartate{cytoplasm}	Cytoplasm
38	500	Tryptophan -> Formylkynurenine; "tryptophan 2,3-dioxygenase"	Cytoplasm
39	450	Formylkynurenine -> Kynurenine; "Kynurenine formamidase"	Cytoplasm
40	400	Kynurenine -> "Quinolinic acid"; Enzymes	Cytoplasm
41	400	Quinolinic acid -> NAD+{cytoplasm}; QPRT	Cytoplasm
42	249.95	Succinate dehydrogenase -> "Electron Transport Chain"	Mitochondria
43	400	NAD+{cytoplasm} -> "Electron Transport Chain"	Mitochondria
44	249.95	Electron Transport Chain -> ROS	Cytoplasm
45	299.94	Electron Transport Chain -> ROS	Cytoplasm
46	74.985	L-Arginine -> L-Arginine	Cytoplasm
47	199.96	ROS -> GSK-3b	Cytoplasm
48	124.975	STAT4_2 -> STAT4{Nucleus}	Nucleus
49	79.984	IFN-g(mRNA) -> IFN-g{cytoplasm}	Cytoplasm
50	79.984	IFN-g{cytoplasm} -> IFN-g{"Plasma membrane"}	Plasma Membane
51	199.96	2 * STAT1{cytoplasm} -> STAT1_2	Cytoplasm
52	99.98	STAT1_2 -> STAT1{Nucleus}	Nucleus
53	399.92	JAK1/JAK2 -> STAT1{cytoplasm}	Cytoplasm
54	49.99	STAT1{Nucleus} -> NOS2	Nucleus
55	49.99	STAT1{Nucleus} -> IL12B	Nucleus
56	324.935	NF-kB -> IL12B	Nucleus
57	499.9	IL12B -> "IL12 (mRNA)"	Nucleus
58	99.98	STAT4{Nucleus} -> IFN-g{Nucleus}	Nucleus
59	89.982	IFN-g{Nucleus} -> IFN-g(mRNA)	Nucleus
60	499.5	IL12{"Plasma membrane"} + IL12R -> "IL12 - IL12R complex"	Plasma Membane
61	449.91	IL12 - IL12R complex -> JAK2/TYK2	Cytoplasm
62	499.5	IFN-g{"Plasma membrane"} + IFN-gR -> "IFN-g - IFN-gR complex"	Plasma Membane
63	449.91	IFN-g - IFN-gR complex -> JAK1/JAK2	Cytoplasm
64	99.98	NFAT5 -> IL12B	Nucleus
65	99.98	NFAT5 -> NOS2	Nucleus
66	99.98	NFAT5 -> IFN-g{Nucleus}	Nucleus
67	49.95	T-bet -> IFN-g{Nucleus}	Nucleus
68	49.95	c-Rel -> IL12B	Nucleus
69	49.95	IRF1 -> IL12B	Nucleus
70	13.0879	GSK-3b -> AP-1	Nucleus
71	39.992	AP-1 -> IL10	Nucleus
72	34.93	IL10 -> "IL 10(mRNA)"	Nucleus
73	24.995	IL 10(mRNA) -> "IL 10"	Cytoplasm
74	7.36196	NFAT5 -> IL10	Nucleus

## Sheet: S2-Total Flux M2 model
		Flux (extensive) [mol/s]	Reaction	Compartment
	1	999	LPG + "TLR 2/6" -> "LPG-TLR2/6 Complex"	Plasma Membrane
	2	979.02	LPG-TLR2/6 Complex -> MyD88	Cytoplasm
	3	900	MyD88 -> "IRAK 1/4"; kinase	Cytoplasm
	4	99.9	ATP -> ADP	Cytoplasm
	5	850	IRAK 1/4 -> "TRAF6 complex"; kinase	Cytoplasm
	6	99.9	ATP -> ADP	Cytoplasm
	7	799.2	TRAF6 complex -> "IKK complex"	Cytoplasm
	8	699.3	IKK complex -> "NF-kb Complex"	Cytoplasm
	9	999	IL10{Nucleus} -> IL10(mRNA)	Nucleus
	10	799.2	IL10(mRNA) -> IL10{Cytoplasm}	Cytoplasm
	11	649.935	NF-kb Complex -> "p50 dimer NF-kb"	Nucleus
	12	599.4	p50 dimer NF-kb -> IL10{Nucleus}	Nucleus
	13	399.6	2 * STAT6{Cytoplasm} -> STAT6_2	Cytoplasm
	14	1000	L-Arginine -> Ornithine; "Arginase 1"{parasite}	Parasite
	15	900	Ornithine -> Putrescine; "Ornithine decarboxylase"	Parasite
	16	800	Putrescine -> Spermidine; "Spermidine synthase"	Parasite
	17	90	Spermidine -> Spermine; "Spermine synthase"	Parasite
	18	99.9	ATP -> ADP	Cytoplasm
	19	99.9	ATP -> ADP	Cytoplasm
	20	900	L-Glutamate + L-Cysteine -> g-glutamylcysteine; "γ-glutamylcysteine synthetase"	Parasite
	21	800	g-glutamylcysteine -> Glutathione; "Gluthathione synthase"	Parasite
	22	700	Glutathione + Spermidine -> Trypanothione; "Trypanothione synthetase"	Parasite
	23	849.15	JAK1 / JAK3 -> STAT6{Cytoplasm}	Cytoplasm
	24	349.65	STAT6_2 -> STAT6{Nucleus}	Nucleus
	25	319.68	STAT6{Nucleus} -> PPARG	Nucleus
	26	299.7	PPARG -> PPARG_2	Nucleus
	27	279.72	PPARG_2 -> PPAR-g	Nucleus
	28	249.75	PGC-1b + PPAR-g -> ARG1	Nucleus
	29	239.76	ARG1 -> ARG1_2	Nucleus
	30	229.77	ARG1_2 -> "Arginase 1"{Cytoplasm}	Cytoplasm
	31	219.978	Arginase 1{Cytoplasm} -> "Arginase 1"{parasite}	Parasite
	32	700	Trypanothione -> "Trypanothione [N1,N8-bis(glutathionyl)spermidine]"; "Tryparedoxin/ Tryparedoxin peroxidase"	Parasite
	33	500	Trypanothione [N1,N8-bis(glutathionyl)spermidine] -> Trypanothione; "Trypanothione reductase"	Parasite
	34	79.92	NADPH{parasite} -> NADP+{parasite}	Parasite
	35	500	Acetyl CoA -> "Acetoacetly CoA"; Thiolase	Parasite
	36	450	Acetoacetly CoA -> HMG-CoA; "HMG-CoA synthase"	Parasite
	37	449.55	Acetyl CoA -> HMG-CoA	Parasite
	38	850	HMG-CoA -> Mevalonate; "HMG-CoA reductase"	Parasite
	39	799.2	Mevalonate -> Isopently-pyrophosphate + Dimethylallyl-pyrophosphate	Parasite
	40	700	Isopently-pyrophosphate + Dimethylallyl-pyrophosphate -> Geranyl-PP; "Farnesyl -PP synthase"	Parasite
	41	650	Geranyl-PP -> Farnesyl-PP; "Farnesyl -PP synthase"	Parasite
	42	600	Farnesyl-PP -> Squalene; "Squalene synthase"	Parasite
	43	550	Squalene -> "2,3- oxidosqualene"; "Squalene Epoxidase"	Parasite
	44	499.5	2,3- oxidosqualene -> Lanosterol	Parasite
	45	454.545	Lanosterol -> Zimosterol	Parasite
	46	450	Zimosterol -> Ergosterol; "Sterol Methyltransferase"	Parasite
	47	49.95	Isopently-pyrophosphate = Dimethylallyl-pyrophosphate	Parasite
	48	999.9	IL4 + IL4R -> "IL4 - IL4R complex"	Parasite
	49	899.91	IL4 - IL4R complex -> "JAK1 / JAK3"	Parasite
	50	799.2	gp63 -> SHP-1	Parasite
	51	1.998	NFAT5{Nucleus} -> IL12B	Nucleus
	52	1.998	NFAT5{Nucleus} -> IFN-g	Nucleus
	53	1.998	NFAT5{Nucleus} -> NOS2	Nucleus
	54	14.5421	SHP-1 -> NFAT5{Cytoplasm}	Cytoplasm
	55	8.991	NFAT5{Cytoplasm} -> NFAT5{Nucleus}	Nucleus
	56	99.9	Dicer -> sa105_degraded	Cytoplasm
	57	199.8	gp63 -> Dicer	Cytoplasm
	58	79.92	Dicer -> pre-miRNA	Cytoplasm
	59	59.94	pre-miRNA -> miR-122	Cytoplasm
	60	59.94	miR-122 -> "HMGCR (H)"	Cytoplasm
	61	39.96	HMGCR (H) -> Cholesterol	Cytoplasm
	62	999.9	CD154 + CD40 -> "CD154-CD40 complex"	Plasma Membrane
	63	19.98	Cholesterol -> CD40	Plasma Membrane
	64	499.5	ERK 1/2 -> IL10{Nucleus}	Nucleus
	65	9.99	p38 MAPK -> IL12B	Nucleus
	66	699.3	CD154-CD40 complex -> Syk	Cytoplasm
	67	549.45	MEK 1/2 -> "ERK 1/2"	Cytoplasm
	68	9.99	SHP-1 -> Syk	Cytoplasm
	69	0.986421	SHP-1 -> Lyn	Cytoplasm
	70	79.92	CD154-CD40 complex -> Lyn	Cytoplasm
	71	19.98	MKK 3/6 -> "p38 MAPK"	Cytoplasm
	72	90	Glucose 6 phosphate -> "6 Phosphoglucono-delta-lactone"; G6PD	Cytoplasm
	73	90	6 Phosphoglucono-delta-lactone -> "6 Phosphogluconate"; Lactonase	Cytoplasm
	74	90	6 Phosphogluconate -> "Ribulose 5-phosphate"; 6-PGD	Cytoplasm
	75	99.9	NADP+{Cytoplasm} -> NADPH{Cytoplasm}	Cytoplasm
	76	79.92	H2O -> H+	Cytoplasm
	77	99.9	NADP+{Cytoplasm} -> NADPH{Cytoplasm}	Cytoplasm
	78	90	Glucose -> "Glucose 6 phosphate"; Hexokinase	Cytoplasm
	79	79.9232	2 * NADPH{Cytoplasm} -> NADPH{parasite}	Parasite
	80	0.999	LPG-TLR2/6 Complex -> PI3K	Cytoplasm
	81	599.4	PI3K -> AKT	Cytoplasm
	82	199.8	PI3K -> SHP-1	Cytoplasm
	83	14.5421	AKT -> GSK-3b	Cytoplasm
	84	679.32	Syk -> SOS-1/2	Cytoplasm
	85	649.35	SOS-1/2 -> N-Ras	Cytoplasm
	86	599.4	N-Ras -> Raf-1	Cytoplasm
	87	579.42	Raf-1 -> "MEK 1/2"	Cytoplasm
	88	69.93	Lyn -> Ras-GRP	Cytoplasm
	89	59.94	Ras-GRP -> "H / K-Ras"	Cytoplasm
	90	49.95	H / K-Ras -> PI3K	Cytoplasm
	91	39.96	PI3K -> "MKK 3/6"	Cytoplasm

## Sheet: S3-PCA matrix
	Components	macrophage	M1 (rate of utilisation & production)	M2 (rate of utilisation & production)
	LPG	M1/M2	-499.5	-999
	TLR2/6	M1/M2	-499.5	-999
	LPG-TLR 2/6 complex	M1/M2	49.59	18.981
	MyD88	M1/M2	49.91	79.92
	Kinase	M1/M2	49.91	79.02
	kinase	M1/M2	0	50
	ATP (cytoplasm)	M1/M2	-179.964	-399.6
	ATP (Mitochondria)	M1	-49.99	0
	ADP (cytoplasm)	M1/M2	149.97	399.6
	ADP (Mitochondria)	M1	49.99	0
	IRAK1/4	M1/M2	1.46e-06	50
	NF-kB complex	M1/M2	5.07899	1.998
	NF-kB	M1	69.986	0
	IRF1	M1	-49.95	0
	c-Rel	M1	-49.95	0
	IL12R	M1	-499.5	0
	IL12 (cytoplasm)	M1	149.97	0
	IL 12 (mRNA)	M1	99.98	0
	IL 12 (Plasma membrane)	M1	-249.55	0
	NFAT5 (cytoplasm)	M2	0	5.55115
	NFAT5 (Nucleus)	M1/M2	-307.302	2.998
	JAK2/TYK2	M1	99.98	0
	STAT4 (cytoplasm)	M1	99.98	0
	STAT4 (Nucleus)	M1	24.995	0
	L-Arginine	M1/M2	-250	-1000
	NO	M1	350	0
	NADPH (parasite)	M1	0	0.0032
	NADPH (cytoplasm)	M1/M2	-49.99	39.9536
	NADP+ (parasite)	M2	0	79.92
	NADP+ (cytoplasm)	M1/M2	49.99	-199.8
	O2	M1	-199.96	0
	CITRULLINE	M1	49.96	0
	IL12B	M1	74.905	0
	Argininosuccinate	M1	50	0
	Argininosuccinate synthase	M1	50	0
	Argininosuccinate lyase	M1	100	0
	Fumarate	M1	100	0
	Aspartate (cytoplasm)	M1	-110.008	0
	Aspartate (Mitochondria)	M1	10.08	0
	AMP	M1	29.994	0
	Acetyl CoA	M1/M2	50	-949.55
	Oxaloacetate	M1	-500	0
	Citric acid	M1	50	0
	Citrate synthase	M1	50	0
	cis-Aconitate	M1	0	0
	Aconitase	M1	80	0
	Pyruvate	M1	-500	0
	Pyruvate dehydrogenase	M1	50	0
	D-Isocitrate	M1	50	0
	CoA	M1	150	0
	H2O	M1/M2	0	-79.92
	a-ketoglutarate	M1	20	0
	a-ketoglutarate_2	M1	39.992	0
	Isocitrate dehydrogenase	M1	20	0
	NAD+ (cytoplasm)	M1	2.38e-06	0
	NAD+ (mitochondria)	M1	-99.98	0
	NADP+ (cytoplasm)	M1/M2	49.95	-199.8
	NADP+ (parasite)	M2	0	79.92
	NADH	M1	99.98	0
	CO2	M1	0	0
	Succinyl-CoA	M1	50	0
	a-ketoglutarate dehydrogenase	M1	50	0
	Succinate	M1	250	0
	Succinyl-CoA synthetase	M1	250	0
	GTP	M1	49.99	0
	GDP	M1	-49.99	0
	Aspartate transaminase	M1	10.008	0
	Glutamate	M1	-39.992	0
	Tryptophan	M1	-500	0
	tryptophan 2,3-dioxygenase	M1	50	0
	Formylkynurenine	M1	50	0
	Kynurenine	M1	50	0
	Quinolinic acid	M1	1.78e-06	0
	Kynurenine formamidase	M1	50	0
	QPRT	M1	2.38e-06	0
	Enzymes	M1	1.78e-06	0
	Succinate dehydrogenase	M1	-249.95	0
	ROS	M1	349.93	0
	Electron Transport Chain	M1	100.6	0
	IL 10 (Nucleus)	M1/M2	24.995	100.5
	IL10 (mRNA)	M1/M2	9.935	199.8
	IL 10 (cytoplasm)	M1/M2	12.424	799.2
	AP-1	M1	-26.9041	0
	TRAF6 complex	M1/M2	0	50
	IKK complex	M1/M2	0	100
	IFN-g (cytoplasm)	M1	0	0
	IFN-g (Nucleus)	M1	159.928	0
	IFN-g (Plasma membrane)	M1	-419.516	0
	T-bet	M1	-49.95	0
	IFN-g(mRNA)	M1	9.998	0
	IFN-gR	M1	-499.5	0
	JAK1/JAK2	M1	49.99	0
	STAT1 (cytoplasm)	M1	0	0
	STAT1 (Nucleus)	M1	0	0
	STAT1_2 (dimer)	M1	99.98	0
	IL12 - IL12R complex	M1	49.59	0
	IFN-g - IFN-gR complex	M1	49.59	0
	NOS2	M1	99.98	0
	iNOS	M1	49.99	0
	GSK-3b	M1/M2	186.872	14.5421
	p50 dimer NF-kb	M2	0	50
	IL4	M2	0	-999.9
	IL4R	M2	0	-999.9
	STAT6 (cytoplasm)	M2	0	49.95
	STAT6_2 (dimer)	M2	0	49.95
	STAT6 (Nucleus)	M2	0	29.97
	Ornithine	M2	0	100
	Putrescine	M2	0	100
	Spermidine	M2	0	10
	Spermine	M2	0	90
	Ornithine decarboxylase	M2	0	100
	Spermidine synthase	M2	0	10
	Spermine synthase	M2	0	90
	L-Glutamate	M2	0	-900
	L-Cysteine	M2	0	-900
	g-glutamylcysteine	M2	0	100
	Glutathione	M2	0	100
	y-glutamylcysteine synthetase	M2	0	-900
	Gluthathione synthase	M2	0	100
	Trypanothione synthetase	M2	0	500
	JAK1 / JAK3	M2	0	50.76
	PPARG	M2	0	19.98
	PPARG_2	M2	0	19.98
	PPAR-g	M2	0	29.97
	ARG1	M2	0	9.99
	PGC-1b	M2	0	-249.75
	Trypanothione [N1,N8-bis(glutathionyl)spermidine]	M2	0	200
	Tryparedoxin/ Tryparedoxin peroxidase	M2	0	200
	Trypanothione reductase	M2	0	500
	HMG-CoA	M2	0	49.55
	Acetoacetly CoA	M2	0	50
	Thiolase	M2	0	50
	HMG-CoA synthase	M2	0	49.55
	Mevalonate	M2	0	50.8
	Dimethylallyl-pyrophosphate	M2	0	149.15
	Isopently-pyrophosphate	M2	0	49.25
	HMG-CoA reductase	M2	0	50.8
	Geranyl-PP	M2	0	50
	Farnesyl-PP	M2	0	50
	Squalene	M2	0	50
	Squalene synthase	M2	0	50
	2,3- oxidosqualene	M2	0	50.5
	Squalene Epoxidase	M2	0	50.5
	Lanosterol	M2	0	44.955
	Zimosterol	M2	0	4.545
	Ergosterol	M2	0	450
	Sterol Methyltransferase	M2	0	450
	gp63	M2	0	-999
	IL4 - IL4R complex	M2	0	99.99
	SHP-1	M2	0	973.481
	pre-miRNA	M2	0	19.98
	miR-122	M2	0	0
	Dicer	M2	0	19.98
	sa105_degraded	M2	0	99.9
	HMGCR (H)	M2	0	19.98
	Cholesterol	M2	0	19.98
	CD40	M2	0	-979.92
	CD154	M2	0	-999.9
	CD154-CD40 complex	M2	0	220.68
	Syk	M2	0	109.89
	Lyn	M2	0	20.9664
	MEK 1/2	M2	0	49.95
	MKK 3/6	M2	0	39.96
	ERK 1/2	M2	0	49.95
	p38 MAPK	M2	0	9.99
	Arginase 1 (cytoplasm)	M2	0	9.792
	Arginase 1 (parasite)	M2	0	219.978
	Farnesyl -PP synthase	M2	0	50
	Glucose 6 phosphate	M2	0	1.13e-07
	6 Phosphoglucono-delta-lactone	M2	0	1.45e-07
	6 Phosphogluconate	M2	0	1.93e-07
	Ribulose 5-phosphate	M2	0	90
	G6PD	M2	0	1.45e-07
	Lactonase	M2	0	1.93e-07
	6-PGD	M2	0	90
	H+	M2	0	79.92
	Glucose	M2	0	-90
	Hexokinase	M2	0	1.13e-07
	PI3K	M2	0	-798.201
	AKT	M2	0	584.858
	Trypanothione	M2	0	500
	SOS-1/2	M2	0	29.97
	N-Ras	M2	0	19.98
	Raf-1	M2	0	19.98
	Ras-GRP	M2	0	19.98
	H / K-Ras	M2	0	19.98

## Sheet: S4-M1 network
Source	Target
LPG	TLR 2/6
LPG	TLR 2/6 - LPG complex
TLR 2/6	TLR 2/6 - LPG complex
TLR 2/6 - LPG complex	MyD88
MyD88	kinase
MyD88	IRAK 1/4
ATP	kinase
ATP	ADP
IRAK 1/4	kinase
IRAK 1/4	KINASE
IRAK 1/4	TRAF6 Complex
TRAF6 Complex	KINASE
TRAF6 Complex	IKK Complex
IKK Complex	NF-kB complex
NF-kB complex	NF-kB
NF-kB	IL 12B
IRF1	IL 12B
c-Rel	IL 12B
IL 12B	IL 12 (mRNA)
IL 12 (mRNA)	IL 12 (cp)
IL 12 (cp)	IL 12 (pm)
NFAT5	IL 12B
NFAT5	IFN-g
NFAT5	NOS2
NFAT5	IL 10
IL 12 (pm)	IL 12R
IL 12 (pm)	IL 12 - IL12R Complex
IL 12R	IL 12 - IL12R Complex
IL 12 - IL12R Complex	JAK2/TYK2
JAK2/TYK2	STAT4
STAT4	STAT4 (dimer)
STAT4 (dimer)	IFN-g
T-bet	IFN-g
IFN-g	IFN-g (mRNA)
IFN-g (mRNA)	IFN-g (cp)
IFN-g (cp)	IFN-g (pm)
IFN-g (pm)	IFN-gR
IFN-g (pm)	IFN-g - IFN-gR complex
IFN-gR	IFN-g - IFN-gR complex
IFN-g - IFN-gR complex	JAK1/JAK2
JAK1/JAK2	STAT1
STAT1	STAT1 (dimer)
STAT1 (dimer)	IL 12B
STAT1 (dimer)	NOS2
NOS2	iNOS
iNOS	L-Arginine
iNOS	NO
iNOS	NADPH
L-Arginine	NO
NADPH	NADP+
L-Arginine	Citrulline
O2	Citrulline
Citrulline	Argininosuccinate
Citrulline	Argininosuccinate synthase
Citrulline	Aspartate
Aspartate	Argininosuccinate synthase
Aspartate	Argininosuccinate
ATP	Argininosuccinate synthase
ATP	AMP
Argininosuccinate	Argininosuccinate lyase
Argininosuccinate	L-Arginine
Argininosuccinate	Fumarate
Argininosuccinate lyase	Fumarate
Argininosuccinate lyase	L-Arginine
Pyruvate	Pyruvate dehydrogenase
Pyruvate dehydrogenase	Acetyl CoA
Pyruvate	Acetyl CoA
Acetyl CoA	Oxaloacetate
Acetyl CoA	CoA
Acetyl CoA	Citric acid
Acetyl CoA	Citrate synthase
Citrate synthase	Citric acid
Oxaloacetate	CoA
Oxaloacetate	Citrate synthase
Oxaloacetate	Citric acid
Citric acid	cis-aconitate
Citric acid	H2O
H2O	Aconitase
Citric acid	Aconitase
Aconitase	cis-aconitate
cis-Aconitate	D-Isocitrate
cis-Aconitate	ACONITASE
cis-Aconitate	H2O
H2O	D-Isocitrate
H2O	ACONITASE
D-Isocitrate	a-ketoglutarate
NAD+	NADH
NAD+	Isocitrate dehydrogenase
D-Isocitrate	Isocitrate dehydrogenase
a-ketoglutarate	Isocitrate dehydrogenase
D-Isocitrate	CO2
Isocitrate dehydrogenase	CO2
a-ketoglutarate	Succinyl-CoA
a-ketoglutarate	CoA
a-ketoglutarate	a-ketoglutarate dehydrogenase
CoA	Succinyl-CoA
CoA	a-ketoglutarate dehydrogenase
Succinyl-CoA	a-ketoglutarate dehydrogenase
Succinyl-CoA	Succinate
Succinate	Succinyl-CoA synthetase
Succinyl-CoA	Succinyl-CoA synthetase
ATP	ADP
GTP	GDP
ATP	Succinyl-CoA synthetase
GTP	Succinyl-CoA synthetase
Oxaloacetate	Aspartate
a-Ketoglutarate	Glutamate
a-Ketoglutarate	Aspartate transaminase
Oxaloacetate	Aspartate transaminase
Succinate dehydrogenase	ETC
ETC	ROS
ROS	GSK-3b
GSK-3b	AP-1
AP-1	IL 10
IL 10	IL 10 (mRNA)
IL 10 (mRNA)	IL 10 (cp)
Tryptophan	Formylkynurenine
Tryptophan	tryptophan 2,3-dioxygenase
tryptophan 2,3-dioxygenase	Formylkynurenine
Formylkynurenine	Kynurenine
Formylkynurenine	Kynurenine formamidase
Kynurenine formamidase	Kynurenine
Kynurenine	Quinolinic acid
Kynurenine	Enzymes
Quinolinic acid	NAD+
Quinolinic acid	QPRT
NAD+	ETC

## Sheet: S5-M2 network
Source	Target
LPG	TLR 2/6
LPG	LPG-TLR 2/6 complex
TLR 2/6	LPG-TLR 2/6 complex
LPG-TLR 2/6 complex	MyD88
MyD88	kinase
MyD88	IRAK 1/4
ATP	kinase
ATP	ADP
IRAK 1/4	kinase
IRAK 1/4	KINASE
IRAK 1/4	TRAF6 Complex
TRAF6 Complex	KINASE
TRAF6 Complex	IKK Complex
IKK Complex	NF-kB complex
NF-kB complex	p50 dimer Nf-kb
p50 dimer Nf-kb	IL 10
IL 10	IL 10(mRNA)
IL 10(mRNA)	IL 10 (cp)
gp63	SHP-1
gp63	Dicer
LPG-TLR 2/6 complex	PI3K
PI3K	SHP-1
PI3K	AKT
AKT	GSK-3b
SHP-1	NFAT 5
Dicer	pre-miRNA
pre-miRNA	miRNA-122
miRNA-122	HMGCR (H)
HMGCR (H)	cholesterol
cholesterol	CD40
CD40	CD154
CD40	CD40-CD154 complex
CD154	CD40-CD154 complex
CD40-CD154 complex	Syk
CD40-CD154 complex	Lyn
SHP-1	Syk
SHP-1	Lyn
Syk	SOS 1/2
SOS 1/2	N-Ras
N-Ras	Raf-1
Raf-1	MEK 1/2
MEK 1/2	ERK 1/2
ERK 1/2	IL 10
IL 4	IL 4R
IL 4	IL4-IL4R complex
IL 4R	IL4-IL4R complex
IL4-IL4R complex	JAK1/JAK3
JAK1/JAK3	STAT6
STAT6	STAT6 (dimer)
STAT6 (dimer)	PPAR-G
PPAR-G	PPAR-G (mRNA)
PPAR-G (mRNA)	PPAR-G (p)
PPAR-G (p)	PGC-1b
PPAR-G (p)	ARG1
PGC-1b	ARG1
ARG1	ARG1 (mRNA)
ARG1 (mRNA)	Arginase 1
L-Arginine	Arginase 1
Arginase 1	ornithine
L-Arginine	ornithine
ornithine	ornithine decarboxylase
ornithine	Putrescine
Putrescine	ornithine decarboxylase
Putrescine	Spermidine
Putrescine	Spermidine synthase
Spermidine	Spermidine synthase
Spermidine	Spermine
Spermidine	Spermine synthetase
Spermine	Spermine synthetase
L-Glutamate	y-glutamylcysteine synthetase
L-Cysteine	y-glutamylcysteine synthetase
L-Cysteine	y-glutamylcysteine
L-Glutamate	y-glutamylcysteine
y-glutamylcysteine	Gluthathione synthase
y-glutamylcysteine	Gluthathione
Gluthathione	Gluthathione synthase
Gluthathione	Trypanothione synthetase
Spermine	Trypanothione synthetase
Gluthathione	Trypanothione
Spermine	Trypanothione
Trypanothione	Trypanothione synthetase
Trypanothione	T[SH]2
Trypanothione	Tryparedoxin/TS
T[SH]2	Tryparedoxin/TS
T[SH]2	Trypanothione
T[SH]2	Trypanothione reductase
NADPH	Trypanothione reductase
Trypanothione	Trypanothione reductase
NADPH	NADP+
Glucose	Hexokinase
Hexokinase	Glucose 6 phosphate
Glucose	Glucose 6 phosphate
Glucose 6 phosphate	6PDL
Glucose 6 phosphate	G6PD
G6PD	NADP+ (cp)
NADP+ (cp)	NADPH
G6PD	6PDL
6PDL	Lactonase
6PDL	6 phosphogluconate
Lactonase	H2O
H2O	H+
Lactonase	6 phosphogluconate
6 phosphogluconate	6-PGD
6 phosphogluconate	Ribulose 5-phosphate
6-PGD	NADP+ (cp)
NADP+ (cp)	NADPH
6-PGD	Ribulose 5-phosphate
Acetyl CoA	Acetoacetly CoA
Acetyl CoA	Thiolase
Acetoacetly CoA	Thiolase
Acetyl CoA	HMG-CoA
Acetoacetly CoA	HMG-CoA
Acetoacetly CoA	HMG-CoA synthase
HMG-CoA	HMG-CoA synthase
HMG-CoA	Mevalonate
HMG-CoA	HMG-CoA reductase
Mevalonate	HMG-CoA reductase
Mevalonate	Isopently-pyrophosphate
Mevalonate	Dimethylallyl-pyrophosphate
Isopently-pyrophosphate	Dimethylallyl-pyrophosphate
Isopently-pyrophosphate	Geranyl-pp
Dimethylallyl-pyrophosphate	Geranyl-pp
Isopently-pyrophosphate	Farnesyl-pp synthase
Geranyl-pp	Farnesyl-pp synthase
Geranyl-pp	Farnesyl-pp
Farnesyl-pp	Farnesyl-pp synthase
Farnesyl-pp	squalene
Farnesyl-pp	squalene synthase
squalene	squalene synthase
squalene	squalene Epoxidase
squalene	2,3 oxidosqualene
squalene Epoxidase	2,3 oxidosqualene
2,3 oxidosqualene	Lanosterol
Lanosterol	Zimosterol
Zimosterol	Sterol Methyltransferase
Zimosterol	Ergosterol
Sterol Methyltransferase	Ergosterol

## Sheet: S6-Gene list for Gene ontology
Gene symbol
TLR2
TLR6
Myd88
IRAk1
IRAK4
IRF1
NFAT5
Tyk2
STAT4
IL12B
ASS1
Asl
Cs
Aco2
Idh2
Ogdh
Sucla2
GOT2
TDO2
Afmid
QPRT
Sdha
IL 10
TRAF6
IFNG
IFNGR1
JAK1
JAK2
STAT1
Nos2
GSK3b
IL4
IL4RA
STAT6
ODC1
JAK3
PPRAG
Arg1
PPARGC1b
PTPN6
Mir122
HMGCR
CD40
CD40lg
Syk
Lyn
Map2k1
Map2k3
Map2k6
Mapk3
Mapk1
Mapk14
Pgls
Pik3r1
AKT1

## Sheet: S7-Concentration M1 components
	Components from M1	Initial Concentrations (molecules)
	LPG	10000
	TLR2/6	10000
	TLR2/6-LPG complex	0
	MyD88	0
	kinase	1000
	ATP	4000
	ADP	0
	IRAK1/4	0
	NF-kB complex	0
	NF-kB	0
	IRF1	1000
	c-Rel	1000
	IL12R	10000
	IL12	0
	NFAT5	10000
	JAK2/TYK2	0
	STAT4	0
	STAT4	0
	L-Arginine	5000
	NO	0
	NADPH	1000
	NADP+	0
	O2	5000
	CITRULLINE	0
	IL12B	0
	Argininosuccinate	0
	Argininosuccinate synthase	1000
	Argininosuccinate lyase	1000
	Fumarate	0
	Aspartate	5000
	AMP	0
	Acetyl CoA	0
	Oxaloacetate	10000
	Citric acid	0
	Citrate synthase	1000
	cis-Aconitate	0
	Aconitase	1000
	Pyruvate	10000
	Pyruvate dehydrogenase	0
	D-Isocitrate	0
	CoA	0
	H2O	0
	a-ketoglutarate	0
	Isocitrate dehydrogenase	1000
	NAD+	2000
	CO2	100
	Succinyl-CoA	0
	a-ketoglutarate dehydrogenase	1000
	Succinate	0
	Succinyl-CoA synthetase	1000
	GTP	1000
	GDP	1000
	ATP	1000
	ADP	0
	Aspartate	0
	Aspartate transaminase	1000
	Glutamate	1000
	a-ketoglutarate	0
	Tryptophan	10000
	tryptophan 2,3-dioxygenase	1000
	Formylkynurenine	0
	Kynurenine	0
	Quinolinic acid	0
	Kynurenine formamidase	1000
	NAD+	0
	QPRT	1000
	Enzymes	2000
	Succinate dehydrogenase	5000
	ROS	0
	Electron Transport Chain	0
	IL10	0
	AP-1	1000
	IL12 (mRNA)	0
	TRAF6 complex	0
	IKK complex	0
	IFN-g	0
	STAT4	0
	T-bet	1000
	IFN-g(mRNA)	0
	IFN-g	0
	IFN-g	8500
	IFN-gR	10000
	JAK1/JAK2	0
	STAT1	0
	STAT1	0
	STAT1	0
	IL12	6000
	IL12 - IL12R complex	0
	IFN-g - IFN-gR complex	0
	NOS2	0
	iNOS	0
	GSK-3b	0
	IL 10(mRNA)	0
	IL 10	0
	NADH	0

## Sheet: S8-concentration  M2 components
	Initial Concentrations (molecules)	Concentration (molecules)
	LPG	100000
	TLR 2/6	100000
	LPG-TLR2/6 Complex	0
	MyD88	0
	IRAK 1/4	0
	ATP	40000
	ADP	0
	kinase	0
	TRAF6 complex	0
	IKK complex	0
	IL10	0
	p50 dimer NF-kb	0
	IL10(mRNA)	0
	IL10	0
	IL4	100000
	IL4R	100000
	STAT6	0
	STAT6	0
	L-Arginine	100000
	Ornithine	0
	Putrescine	0
	Spermidine	0
	Spermine	0
	Ornithine decarboxylase	0
	Spermidine synthase	10000
	Spermine synthase	10000
	L-Glutamate	100000
	L-Cysteine	100000
	g-glutamylcysteine	0
	Glutathione	0
	g-glutamylcysteine synthetase	10000
	Gluthathione synthase	10000
	Trypanthione	0
	Trypanthione synthetase	10000
	JAK1 / JAK3	0
	STAT6	0
	PPARG	0
	PPARG	0
	PPAR-g	0
	ARG1	0
	PGC-1b	40000
	ARG1	0
	Trypanothione [N1,N8-bis(glutathionyl)spermidine]	0
	Tryparedoxin/ Tryparedoxin peroxidase	10000
	Trypanothione reductase	10000
	NADPH	10000
	NADP+	0
	HMG-CoA	0
	Acetyl CoA	100000
	Acetoacetly CoA	0
	Thiolase	10000
	HMG-CoA synthase	10000
	Mevalonate	0
	Dimethylallyl-pyrophosphate	0
	Isopently-pyrophosphate	0
	HMG-CoA reductase	10000
	Geranyl-PP	0
	Farnesyl-PP	0
	Squalene	0
	Squalene synthase	0
	2,3- oxidosqualene	0
	Squalene Epoxidase	10000
	Lanosterol	0
	Zimosterol	0
	Ergosterol	0
	Sterol Methyltransferase	10000
	gp63	100000
	IL4 - IL4R complex	0
	SHP-1	0
	NFAT5	0
	IL12B	0
	IFN-g	0
	NOS2	0
	NFAT5	0
	pre-miRNA	0
	miR-122	0
	Dicer	0
	sa105_degraded	0
	HMGCR (H)	0
	Cholesterol	0
	CD40	100000
	CD154	100000
	CD154-CD40 complex	0
	Syk	0
	Lyn	0
	MEK 1/2	0
	MKK 3/6	0
	ERK 1/2	0
	p38 MAPK	0
	Arginase 1	0
	Arginase 1	0
	Farnesyl -PP synthase	0
	Glucose 6 phosphate	0
	6 Phosphoglucono-delta-lactone	0
	6 Phosphogluconate	0
	Ribulose 5-phosphate	0
	G6PD	10000
	Lactonase	10000
	6-PGD	10000
	NADP+	25000
	H2O	10000
	H+	0
	NADPH	0
	Glucose	10000
	Hexokinase	10000
	PI3K	100000
	AKT	0
	GSK-3b	0
	NF-kb Complex	0
	SOS-1/2	0
	N-Ras	0
	Raf-1	0
	Ras-GRP	0
	H / K-Ras	0

## Sheet: S9-Gene ontology analysis M1 
File created with BiNGO v3.0.5 (c) on 20-Jul-2023 at 12:49:13 PM
ontology: namespace
curator: bingo
Selected ontology file : bundle://129.0:1/data/GO_Biological_Process
Selected annotation file : bundle://129.0:1/data/H_sapiens_default
Discarded evidence codes :
Overrepresentation
Selected statistical test : Hypergeometric test
Selected correction : Benjamini & Hochberg False Discovery Rate (FDR) correction
Selected significance level : 0.01
Testing option : Use whole annotation as reference set
The selected cluster :
GTP	ARGININOSUCCINATE SYNTHASE	QPRT	IL 12R	OXALOACETATE	KINASE	ISOCITRATE DEHYDROGENASE	AP-1	ADP	NF-KB COMPLEX	KYNURENINE FORMAMIDASE	GDP	A-KETOGLUTARATE DEHYDROGENASE	IL 12B	TLR 2/6 - LPG COMPLEX	TRYPTOPHAN 2,3-DIOXYGENASE	FORMYLKYNURENINE	IFN-G - IFN-GR COMPLEX	TLR 2/6	A-KETOGLUTARATE	PYRUVATE DEHYDROGENASE	FUMARATE	SUCCINATE DEHYDROGENASE	CITRIC ACID	H2O	AMP	IFN-G (MRNA)	D-ISOCITRATE	C-REL	IL 10 (CP)	ACETYL COA	IL 10 (MRNA)	IL 10	ARGININOSUCCINATE LYASE	IRF1	ROS	IL 12 (MRNA)	IKK COMPLEX	STAT4 (DIMER)	NADPH	GSK-3B	NO	NFAT5	LPG	PYRUVATE	O2	STAT1 (DIMER)	CIS-ACONITATE	ASPARTATE	ACONITASE
No annotations were retrieved for the following entities:
GTP	ARGININOSUCCINATE SYNTHASE	QPRT	IL 12R	OXALOACETATE	KINASE	ISOCITRATE DEHYDROGENASE	NF-KB COMPLEX	KYNURENINE FORMAMIDASE	GDP	A-KETOGLUTARATE DEHYDROGENASE	IL 12B	TLR 2/6 - LPG COMPLEX	TRYPTOPHAN 2,3-DIOXYGENASE	FORMYLKYNURENINE	IFN-G - IFN-GR COMPLEX	TLR 2/6	A-KETOGLUTARATE	PYRUVATE DEHYDROGENASE	FUMARATE	SUCCINATE DEHYDROGENASE	CITRIC ACID	H2O	IFN-G (MRNA)	D-ISOCITRATE	IL 10 (CP)	ACETYL COA	IL 10 (MRNA)	IL 10	ARGININOSUCCINATE LYASE	IL 12 (MRNA)	IKK COMPLEX	STAT4 (DIMER)	GSK-3B	NO	PYRUVATE	O2	STAT1 (DIMER)	CIS-ACONITATE	ASPARTATE	ACONITASE	IRAK 1/4	JAK2/TYK2	IFN-G (CP)	NADH	CITRULLINE	COA	SUCCINYL-COA SYNTHETASE	ENZYMES	GLUTAMATE
GO-ID	p-value	corr p-value	x	n	X	N	Description	Genes in test set
19934	1.6657e-07	0.00014275	3	10	17	14301	cGMP-mediated signaling	LPG|NOS2|INOS
2227	7.9691e-06	0.0013659	2	4	17	14301	innate immune response in mucosa	NOS2|INOS
2385	7.9691e-06	0.0013659	2	4	17	14301	mucosal immune response	NOS2|INOS
51712	7.9691e-06	0.0013659	2	4	17	14301	positive regulation of killing of cells of another organism	NOS2|INOS
43902	7.9691e-06	0.0013659	2	4	17	14301	positive regulation of multi-organism process	NOS2|INOS
51239	1.2366e-05	0.0014218	8	1067	17	14301	regulation of multicellular organismal process	LPG|NOS2|IRF1|C-REL|INOS|AP-1|T-BET|MYD88
43457	1.3273e-05	0.0014218	2	5	17	14301	regulation of cellular respiration	NOS2|INOS
51709	1.3273e-05	0.0014218	2	5	17	14301	regulation of killing of cells of another organism	NOS2|INOS
2251	1.9895e-05	0.0016232	2	6	17	14301	organ or tissue specific immune response	NOS2|INOS
7199	1.9895e-05	0.0016232	2	6	17	14301	G-protein signaling, coupled to cGMP nucleotide second messenger	NOS2|INOS
48583	2.0835e-05	0.0016232	6	525	17	14301	regulation of response to stimulus	LPG|NOS2|CO2|INOS|T-BET|MYD88
45084	2.7833e-05	0.0019878	2	7	17	14301	positive regulation of interleukin-12 biosynthetic process	IRF1|C-REL
45075	3.7085e-05	0.0021654	2	8	17	14301	regulation of interleukin-12 biosynthetic process	IRF1|C-REL
45087	3.7916e-05	0.0021654	4	167	17	14301	innate immune response	NOS2|CO2|INOS|MYD88
7166	4.6898e-05	0.0021654	8	1280	17	14301	cell surface receptor linked signaling pathway	LPG|NOS2|STAT1|ROS|STAT4|INOS|AP-1|MYD88
6527	4.7648e-05	0.0021654	2	9	17	14301	arginine catabolic process	NOS2|INOS
23014	5.0624e-05	0.0021654	5	365	17	14301	signal transmission via phosphorylation event	NOS2|STAT1|STAT4|INOS|MYD88
7243	5.0624e-05	0.0021654	5	365	17	14301	intracellular protein kinase cascade	NOS2|STAT1|STAT4|INOS|MYD88
48518	5.1088e-05	0.0021654	10	2206	17	14301	positive regulation of biological process	LPG|NOS2|STAT1|IRF1|CO2|C-REL|INOS|AP-1|T-BET|MYD88
3013	5.3061e-05	0.0021654	4	182	17	14301	circulatory system process	LPG|NOS2|STAT1|INOS
8015	5.3061e-05	0.0021654	4	182	17	14301	blood circulation	LPG|NOS2|STAT1|INOS
1935	7.2693e-05	0.0028317	2	11	17	14301	endothelial cell proliferation	NOS2|INOS
44281	7.6608e-05	0.0028545	8	1370	17	14301	small molecule metabolic process	NADPH|LPG|AMP|NOS2|INOS|AP-1|ADP|ATP
6809	8.7171e-05	0.0029777	2	12	17	14301	nitric oxide biosynthetic process	NOS2|INOS
50829	8.7171e-05	0.0029777	2	12	17	14301	defense response to Gram-negative bacterium	NOS2|INOS
10468	9.251e-05	0.0029777	11	2924	17	14301	regulation of gene expression	NFAT5|LPG|NOS2|STAT1|IRF1|ROS|STAT4|C-REL|AP-1|ADP|T-BET
7165	0.00010248	0.0029777	9	1878	17	14301	signal transduction	NFAT5|LPG|NOS2|STAT1|ROS|STAT4|INOS|AP-1|MYD88
46209	0.00010295	0.0029777	2	13	17	14301	nitric oxide metabolic process	NOS2|INOS
48384	0.00010295	0.0029777	2	13	17	14301	retinoic acid receptor signaling pathway	NOS2|INOS
2682	0.00010424	0.0029777	5	425	17	14301	regulation of immune system process	NOS2|CO2|INOS|AP-1|T-BET
48514	0.00011082	0.0030636	4	220	17	14301	blood vessel morphogenesis	LPG|NOS2|INOS|AP-1
6525	0.00012002	0.0032144	2	14	17	14301	arginine metabolic process	NOS2|INOS
302	0.00012975	0.0033696	3	85	17	14301	response to reactive oxygen species	LPG|STAT1|AP-1
9617	0.0001338	0.0033724	4	231	17	14301	response to bacterium	NOS2|STAT1|INOS|AP-1
50776	0.00014531	0.003558	4	236	17	14301	regulation of immune response	NOS2|CO2|INOS|T-BET
44238	0.00016982	0.0040426	14	5288	17	14301	primary metabolic process	NADPH|NFAT5|LPG|AMP|NOS2|STAT1|CO2|INOS|AP-1|ADP|IRF1|ROS|STAT4|ATP
1912	0.00022475	0.0049684	2	19	17	14301	positive regulation of leukocyte mediated cytotoxicity	NOS2|INOS
1568	0.00022679	0.0049684	4	265	17	14301	blood vessel development	LPG|NOS2|INOS|AP-1
2684	0.00023008	0.0049684	4	266	17	14301	positive regulation of immune system process	NOS2|CO2|INOS|T-BET
34097	0.00024266	0.0049684	3	105	17	14301	response to cytokine stimulus	STAT1|AP-1|MYD88
9065	0.00024955	0.0049684	2	20	17	14301	glutamine family amino acid catabolic process	NOS2|INOS
2697	0.00024955	0.0049684	3	106	17	14301	regulation of immune effector process	NOS2|INOS|T-BET
1944	0.00025412	0.0049684	4	273	17	14301	vasculature development	LPG|NOS2|INOS|AP-1
19222	0.00025509	0.0049684	12	3915	17	14301	regulation of metabolic process	NFAT5|LPG|NOS2|STAT1|IRF1|ROS|STAT4|C-REL|INOS|AP-1|ADP|T-BET
35556	0.00027419	0.005135	6	834	17	14301	intracellular signal transduction	LPG|NOS2|STAT1|STAT4|INOS|MYD88
32655	0.00027562	0.005135	2	21	17	14301	regulation of interleukin-12 production	IRF1|C-REL
42127	0.00030212	0.0053315	6	849	17	14301	regulation of cell proliferation	LPG|NOS2|STAT1|INOS|AP-1|ATP
23046	0.00030484	0.0053315	9	2157	17	14301	signaling process	NFAT5|LPG|NOS2|STAT1|ROS|STAT4|INOS|AP-1|MYD88
23060	0.00030484	0.0053315	9	2157	17	14301	signal transmission	NFAT5|LPG|NOS2|STAT1|ROS|STAT4|INOS|AP-1|MYD88
31343	0.0003316	0.0055207	2	23	17	14301	positive regulation of cell killing	NOS2|INOS
1974	0.0003316	0.0055207	2	23	17	14301	blood vessel remodeling	NOS2|INOS
44249	0.00033498	0.0055207	8	1687	17	14301	cellular biosynthetic process	NFAT5|LPG|AMP|NOS2|STAT1|IRF1|INOS|ATP
46395	0.00035083	0.0055222	3	119	17	14301	carboxylic acid catabolic process	NADPH|NOS2|INOS
16054	0.00035083	0.0055222	3	119	17	14301	organic acid catabolic process	NADPH|NOS2|INOS
60255	0.00036043	0.0055222	11	3373	17	14301	regulation of macromolecule metabolic process	NFAT5|LPG|NOS2|STAT1|IRF1|ROS|STAT4|C-REL|AP-1|ADP|T-BET
50789	0.00036085	0.0055222	15	6550	17	14301	regulation of biological process	NFAT5|LPG|NOS2|STAT1|CO2|C-REL|INOS|AP-1|ADP|T-BET|IRF1|ROS|STAT4|ATP|MYD88
1910	0.00039265	0.0059035	2	25	17	14301	regulation of leukocyte mediated cytotoxicity	NOS2|INOS
19935	0.00045468	0.0066636	3	130	17	14301	cyclic-nucleotide-mediated signaling	LPG|NOS2|INOS
6801	0.00045876	0.0066636	2	27	17	14301	superoxide metabolic process	NOS2|INOS
44271	0.00051047	0.0071148	4	328	17	14301	cellular nitrogen compound biosynthetic process	AMP|NOS2|INOS|ATP
9058	0.00051925	0.0071148	8	1797	17	14301	biosynthetic process	NFAT5|LPG|AMP|NOS2|STAT1|IRF1|INOS|ATP
31341	0.0005299	0.0071148	2	29	17	14301	regulation of cell killing	NOS2|INOS
48661	0.0005299	0.0071148	2	29	17	14301	positive regulation of smooth muscle cell proliferation	STAT1|AP-1
6355	0.00053133	0.0071148	8	1803	17	14301	regulation of transcription, DNA-dependent	NFAT5|STAT1|IRF1|STAT4|C-REL|AP-1|ADP|T-BET
2376	0.00055114	0.0072666	6	949	17	14301	immune system process	NOS2|IRF1|CO2|INOS|AP-1|MYD88
44237	0.0005649	0.0073351	13	4990	17	14301	cellular metabolic process	NADPH|NFAT5|LPG|AMP|NOS2|STAT1|INOS|AP-1|ADP|IRF1|ROS|STAT4|ATP
6952	0.00060813	0.0077786	5	621	17	14301	defense response	NOS2|CO2|INOS|AP-1|MYD88
7568	0.00062552	0.0078834	3	145	17	14301	aging	NOS2|INOS|AP-1
51252	0.00063896	0.0079361	8	1852	17	14301	regulation of RNA metabolic process	NFAT5|STAT1|IRF1|STAT4|C-REL|AP-1|ADP|T-BET
15914	0.00068721	0.0084134	2	33	17	14301	phospholipid transport	LPG|ATP
51707	0.00070235	0.0084776	4	357	17	14301	response to other organism	NOS2|STAT1|INOS|AP-1
43467	0.00072965	0.0086576	2	34	17	14301	regulation of generation of precursor metabolites and energy	NOS2|INOS
8152	0.00073746	0.0086576	14	5959	17	14301	metabolic process	NADPH|NFAT5|LPG|AMP|NOS2|STAT1|CO2|INOS|AP-1|ADP|IRF1|ROS|STAT4|ATP
31326	0.00076695	0.0087203	10	3017	17	14301	regulation of cellular biosynthetic process	NFAT5|LPG|NOS2|STAT1|IRF1|STAT4|C-REL|AP-1|ADP|T-BET
45935	0.00077002	0.0087203	5	654	17	14301	positive regulation of nucleobase, nucleoside, nucleotide and nucleic acid metabolic process	LPG|IRF1|C-REL|AP-1|T-BET
7259	0.00077333	0.0087203	2	35	17	14301	JAK-STAT cascade	STAT1|STAT4
65007	0.00078352	0.0087205	15	6939	17	14301	biological regulation	NFAT5|LPG|NOS2|STAT1|CO2|C-REL|INOS|AP-1|ADP|T-BET|IRF1|ROS|STAT4|ATP|MYD88
9889	0.00081955	0.0090046	10	3041	17	14301	regulation of biosynthetic process	NFAT5|LPG|NOS2|STAT1|IRF1|STAT4|C-REL|AP-1|ADP|T-BET
32870	0.00083284	0.0090347	3	160	17	14301	cellular response to hormone stimulus	STAT1|AP-1|ADP
51173	0.00088878	0.0094682	5	675	17	14301	positive regulation of nitrogen compound metabolic process	LPG|IRF1|C-REL|AP-1|T-BET
42221	0.00089489	0.0094682	7	1464	17	14301	response to chemical stimulus	LPG|NOS2|STAT1|INOS|AP-1|ADP|MYD88
31323	0.00092071	0.0096225	11	3732	17	14301	regulation of cellular metabolic process	NFAT5|LPG|NOS2|STAT1|IRF1|STAT4|C-REL|INOS|AP-1|ADP|T-BET
71495	0.00095932	0.0099053	3	168	17	14301	cellular response to endogenous stimulus	STAT1|AP-1|ADP
[truncated: 38 more columns]

## Sheet: S10-Gene ontology analysis M2 
File created with BiNGO v3.0.5 (c) on 24-Aug-2023 at 12:15:58 PM
ontology: namespace
curator: bingo
Selected ontology file : bundle://118.0:1/data/GO_Full
Selected annotation file : bundle://118.0:1/data/H_sapiens_default
Discarded evidence codes :
Overrepresentation
Selected statistical test : Hypergeometric test
Selected correction : Benjamini & Hochberg False Discovery Rate (FDR) correction
Selected significance level : 0.05
Testing option : Use whole annotation as reference set
The selected cluster :
ZIMOSTEROL	SPERMINE SYNTHETASE	RAF-1	PPAR-G (MRNA)	FARNESYL-PP SYNTHASE	PPAR-G (P)	ACETOACETLY COA	T[SH]2	PI3K	ORNITHINE	6-PGD	TRYPANOTHIONE SYNTHETASE	IL 10	2,3 OXIDOSQUALENE	G6PD	PRE-MIRNA	LPG-TLR 2/6 COMPLEX	ARGINASE 1	6 PHOSPHOGLUCONATE	CD154	LPG	IRAK 1/4	SPERMINE	GP63	TRYPANOTHIONE	Y-GLUTAMYLCYSTEINE	DIMETHYLALLYL-PYROPHOSPHATE	NFAT 5	IL 4	ERGOSTEROL	IL 10(MRNA)	LYN	TRYPANOTHIONE REDUCTASE	N-RAS	STEROL METHYLTRANSFERASE	AKT	DICER	JAK1/JAK3	GLUTHATHIONE	L-ARGININE	RAF-1	ISOPENTLY-PYROPHOSPHATE	ATP	MYD88	GLUTHATHIONE SYNTHASE	IL4-IL4R COMPLEX	MIRNA-122	HMGCR (H)	CD40	CHOLESTEROL
No annotations were retrieved for the following entities:
IL4-IL4R COMPLEX	MIRNA-122	HMGCR (H)	ZIMOSTEROL	SPERMINE SYNTHETASE	RAF-1	CHOLESTEROL	KINASE	HMG-COA REDUCTASE	PPAR-G (MRNA)	FARNESYL-PP SYNTHASE	PPAR-G (P)	NF-KB COMPLEX	ACETOACETLY COA	HMG-COA SYNTHASE	THIOLASE	T[SH]2	ORNITHINE	GLUCOSE	6-PGD	TRYPANOTHIONE SYNTHETASE	LANOSTEROL	FARNESYL-PP	IL 10	IL 4R	2,3 OXIDOSQUALENE	TLR 2/6	PPAR-G	L-CYSTEINE	H2O	PRE-MIRNA	SQUALENE SYNTHASE	LPG-TLR 2/6 COMPLEX	ARGINASE 1	STAT6 (DIMER)	IL 10 (CP)	GERANYL-PP	ACETYL COA	IKK COMPLEX	MEVALONATE	LACTONASE	6 PHOSPHOGLUCONATE	SOS 1/2	GLUCOSE 6 PHOSPHATE	GSK-3B	IRAK 1/4	SPERMINE	SQUALENE	SQUALENE EPOXIDASE	TRYPAREDOXIN/TS
GO-ID	p-value	corr p-value	x	n	X	N	Description	Genes in test set
48583	3.0571e-08	2.4421e-05	8	524	19	17785	regulation of response to stimulus	CD154|LYN|LPG|CD40|SYK|AKT|STAT6|MYD88
42221	4.6424e-08	2.4421e-05	11	1465	19	17785	response to chemical stimulus	LYN|G6PD|LPG|PI3K|SYK|N-RAS|AKT|STAT6|DICER|ADP|MYD88
50871	6.0074e-08	2.4421e-05	4	37	19	17785	positive regulation of B cell activation	CD154|CD40|SYK|STAT6
42127	7.252e-08	2.4421e-05	9	847	19	17785	regulation of cell proliferation	CD154|LYN|LPG|CD40|SYK|N-RAS|RAF-1|STAT6|ATP
48519	1.0336e-07	2.7844e-05	12	2018	19	17785	negative regulation of biological process	CD154|G6PD|LPG|PI3K|N-RAS|RAF-1|AKT|STAT6|DICER|ATP|ADP|MYD88
50864	2.2517e-07	5.055e-05	4	51	19	17785	regulation of B cell activation	CD154|CD40|SYK|STAT6
48523	4.9048e-07	8.4884e-05	11	1842	19	17785	negative regulation of cellular process	CD154|G6PD|LPG|PI3K|N-RAS|RAF-1|AKT|DICER|ATP|ADP|MYD88
51239	5.1617e-07	8.4884e-05	9	1066	19	17785	regulation of multicellular organismal process	CD154|LPG|CD40|PI3K|SYK|N-RAS|AKT|STAT6|MYD88
9966	6.0002e-07	8.4884e-05	8	772	19	17785	regulation of signal transduction	LYN|LPG|CD40|PI3K|SYK|N-RAS|AKT|MYD88
23051	6.3017e-07	8.4884e-05	8	777	19	17785	regulation of signaling process	LYN|LPG|CD40|PI3K|SYK|N-RAS|AKT|MYD88
10627	7.6147e-07	9.3245e-05	6	323	19	17785	regulation of intracellular protein kinase cascade	LYN|CD40|SYK|N-RAS|AKT|MYD88
50896	8.7406e-07	9.8113e-05	14	3632	19	17785	response to stimulus	CD154|LYN|G6PD|LPG|CD40|SYK|N-RAS|ARG1|AKT|DICER|ADP|PI3K|STAT6|MYD88
50865	1.395e-06	0.00014454	5	191	19	17785	regulation of cell activation	CD154|LPG|CD40|SYK|STAT6
6916	1.7072e-06	0.00016057	5	199	19	17785	anti-apoptosis	CD154|LPG|PI3K|AKT|MYD88
43066	1.7881e-06	0.00016057	6	374	19	17785	negative regulation of apoptosis	CD154|LPG|PI3K|N-RAS|AKT|MYD88
43069	1.9313e-06	0.00016259	6	379	19	17785	negative regulation of programmed cell death	CD154|LPG|PI3K|N-RAS|AKT|MYD88
2637	2.0627e-06	0.00016313	3	24	19	17785	regulation of immunoglobulin production	CD154|CD40|STAT6
60548	2.1799e-06	0.00016313	6	387	19	17785	negative regulation of cell death	CD154|LPG|PI3K|N-RAS|AKT|MYD88
7166	2.3867e-06	0.00016921	9	1279	19	17785	cell surface receptor linked signaling pathway	LPG|CD40|PI3K|SYK|N-RAS|AKT|STAT6|SHP-1|MYD88
10604	2.6722e-06	0.00017997	8	941	19	17785	positive regulation of macromolecule metabolic process	CD154|LYN|LPG|CD40|SYK|N-RAS|AKT|STAT6
2376	2.8247e-06	0.00018118	8	948	19	17785	immune system process	CD154|LYN|G6PD|CD40|SYK|ARG1|AKT|MYD88
5829	2.9698e-06	0.00018183	9	1313	19	17785	cytosol	LYN|G6PD|PI3K|N-RAS|RAF-1|AKT|SHP-1|ADP|MYD88
30168	4.1209e-06	0.00022135	3	30	19	17785	platelet activation	CD154|CD40|PI3K
51251	4.1527e-06	0.00022135	4	105	19	17785	positive regulation of lymphocyte activation	CD154|CD40|SYK|STAT6
2697	4.1527e-06	0.00022135	4	105	19	17785	regulation of immune effector process	CD154|CD40|SYK|STAT6
35466	4.2725e-06	0.00022135	8	1002	19	17785	regulation of signaling pathway	LYN|LPG|CD40|PI3K|SYK|N-RAS|AKT|MYD88
9893	4.8075e-06	0.00023984	8	1018	19	17785	positive regulation of metabolic process	CD154|LYN|LPG|CD40|SYK|N-RAS|AKT|STAT6
2696	6.1742e-06	0.00028851	4	116	19	17785	positive regulation of leukocyte activation	CD154|CD40|SYK|STAT6
7165	6.2114e-06	0.00028851	10	1874	19	17785	signal transduction	LYN|LPG|PI3K|SYK|N-RAS|RAF-1|AKT|STAT6|SHP-1|MYD88
50867	7.3008e-06	0.00032781	4	121	19	17785	positive regulation of cell activation	CD154|CD40|SYK|STAT6
9967	8.2984e-06	0.00036058	5	275	19	17785	positive regulation of signal transduction	LYN|CD40|SYK|N-RAS|MYD88
23056	9.0567e-06	0.00038123	5	280	19	17785	positive regulation of signaling process	LYN|CD40|SYK|N-RAS|MYD88
2700	9.9608e-06	0.00039463	3	40	19	17785	regulation of production of molecular mediator of immune response	CD154|CD40|STAT6
45833	9.9608e-06	0.00039463	3	40	19	17785	negative regulation of lipid metabolic process	LPG|AKT|ADP
65008	1.1136e-05	0.00042859	9	1541	19	17785	regulation of biological quality	CD154|LYN|G6PD|LPG|CD40|PI3K|N-RAS|AKT|ADP
10646	1.2082e-05	0.00045208	8	1153	19	17785	regulation of cell communication	LYN|LPG|CD40|PI3K|SYK|N-RAS|AKT|MYD88
44238	1.2898e-05	0.00046957	15	5283	19	17785	primary metabolic process	CD154|LYN|NADPH|G6PD|LPG|SYK|ARG1|GP63|AKT|DICER|SHP-1|ADP|PI3K|RAF-1|ATP
35556	1.435e-05	0.00050228	7	829	19	17785	intracellular signal transduction	LPG|PI3K|SYK|N-RAS|RAF-1|AKT|MYD88
50794	1.4543e-05	0.00050228	16	6220	19	17785	regulation of cellular process	CD154|LYN|G6PD|LPG|CD40|SYK|N-RAS|AKT|DICER|SHP-1|ADP|PI3K|RAF-1|STAT6|ATP|MYD88
80134	1.7015e-05	0.00055996	5	319	19	17785	regulation of response to stress	LYN|LPG|SYK|AKT|MYD88
23033	1.7044e-05	0.00055996	10	2096	19	17785	signaling pathway	LPG|CD40|PI3K|SYK|N-RAS|RAF-1|AKT|STAT6|SHP-1|MYD88
10033	1.9499e-05	0.00062535	7	869	19	17785	response to organic substance	LYN|LPG|AKT|STAT6|DICER|ADP|MYD88
51249	2.043e-05	0.00063998	4	157	19	17785	regulation of lymphocyte activation	CD154|CD40|SYK|STAT6
23046	2.1662e-05	0.0006484	10	2153	19	17785	signaling process	LYN|LPG|PI3K|SYK|N-RAS|RAF-1|AKT|STAT6|SHP-1|MYD88
23060	2.1662e-05	0.0006484	10	2153	19	17785	signal transmission	LYN|LPG|PI3K|SYK|N-RAS|RAF-1|AKT|STAT6|SHP-1|MYD88
46890	2.7647e-05	0.00080956	3	56	19	17785	regulation of lipid biosynthetic process	LPG|AKT|ADP
45830	3.0161e-05	0.00086343	2	8	19	17785	positive regulation of isotype switching	CD40|STAT6
50789	3.0768e-05	0.00086343	16	6550	19	17785	regulation of biological process	CD154|LYN|G6PD|LPG|CD40|SYK|N-RAS|AKT|DICER|SHP-1|ADP|PI3K|RAF-1|STAT6|ATP|MYD88
166	3.2051e-05	0.00087171	10	2250	19	17785	nucleotide binding	LYN|NADPH|G6PD|PI3K|SYK|N-RAS|RAF-1|AKT|DICER|ATP
2703	3.2357e-05	0.00087171	3	59	19	17785	regulation of leukocyte mediated immunity	CD40|SYK|STAT6
2694	3.4173e-05	0.00090043	4	179	19	17785	regulation of leukocyte activation	CD154|CD40|SYK|STAT6
6950	3.476e-05	0.00090043	9	1773	19	17785	response to stress	CD154|LYN|G6PD|LPG|CD40|PI3K|SYK|AKT|MYD88
31325	3.8631e-05	0.00093575	7	966	19	17785	positive regulation of cellular metabolic process	LYN|LPG|CD40|SYK|N-RAS|AKT|STAT6
45911	3.8753e-05	0.00093575	2	9	19	17785	positive regulation of DNA recombination	CD40|STAT6
51023	3.8753e-05	0.00093575	2	9	19	17785	regulation of immunoglobulin secretion	CD154|CD40
35468	3.8903e-05	0.00093575	5	379	19	17785	positive regulation of signaling pathway	LYN|CD40|SYK|N-RAS|MYD88
50671	4.133e-05	0.00095985	3	64	19	17785	positive regulation of lymphocyte proliferation	CD154|CD40|SYK
51054	4.133e-05	0.00095985	3	64	19	17785	positive regulation of DNA metabolic process	CD40|N-RAS|STAT6
44281	4.2477e-05	0.00096977	8	1370	19	17785	small molecule metabolic process	NADPH|G6PD|LPG|PI3K|SYK|ARG1|ATP|ADP
32946	4.33e-05	0.0009721	3	65	19	17785	positive regulation of mononuclear cell proliferation	CD154|CD40|SYK
51716	4.4352e-05	0.00097939	7	987	19	17785	cellular response to stimulus	LYN|G6PD|LPG|SYK|AKT|DICER|ADP
70665	4.5332e-05	0.00098487	3	66	19	17785	positive regulation of leukocyte proliferation	CD154|CD40|SYK
44237	4.7081e-05	0.00098802	14	4986	19	17785	cellular metabolic process	CD154|LYN|NADPH|G6PD|LPG|SYK|ARG1|AKT|DICER|SHP-1|ADP|PI3K|RAF-1|ATP
43491	4.8411e-05	0.00098802	2	10	19	17785	protein kinase B signaling cascade	PI3K|AKT
51000	4.8411e-05	0.00098802	2	10	19	17785	positive regulation of nitric-oxide synthase activity	LPG|AKT
32735	4.8411e-05	0.00098802	2	10	19	17785	positive regulation of interleukin-12 production	CD154|CD40
70887	4.9712e-05	0.00099943	5	399	19	17785	cellular response to chemical stimulus	G6PD|SYK|AKT|DICER|ADP
65003	5.235e-05	0.001037	6	676	19	17785	macromolecular complex assembly	NADPH|LPG|CD40|SYK|N-RAS|DICER
1817	5.4776e-05	0.0010693	4	202	19	17785	regulation of cytokine production	CD154|CD40|SYK|MYD88
10647	5.79e-05	0.0011142	5	412	19	17785	positive regulation of cell communication	LYN|CD40|SYK|N-RAS|MYD88
8152	6.3641e-05	0.0012074	15	5954	19	17785	metabolic process	CD154|LYN|NADPH|G6PD|LPG|SYK|ARG1|GP63|AKT|DICER|SHP-1|ADP|PI3K|RAF-1|ATP
65007	7.0465e-05	0.0012908	16	6939	19	17785	biological regulation	CD154|LYN|G6PD|LPG|CD40|SYK|N-RAS|AKT|DICER|SHP-1|ADP|PI3K|RAF-1|STAT6|ATP|MYD88
45191	7.0912e-05	0.0012908	2	12	19	17785	regulation of isotype switching	CD40|STAT6
42100	7.0912e-05	0.0012908	2	12	19	17785	B cell proliferation	CD154|CD40
43933	7.672e-05	0.0013779	6	724	19	17785	macromolecular complex subunit organization	NADPH|LPG|CD40|SYK|N-RAS|DICER
32879	7.8503e-05	0.0013828	6	727	19	17785	regulation of localization	CD154|LYN|LPG|CD40|SYK|AKT
10740	7.9047e-05	0.0013828	4	222	19	17785	positive regulation of intracellular protein kinase cascade	LYN|CD40|N-RAS|MYD88
9891	8.0931e-05	0.0013976	6	731	19	17785	positive regulation of biosynthetic process	CD154|LPG|SYK|N-RAS|AKT|STAT6
45922	8.3751e-05	0.001428	2	13	19	17785	negative regulation of fatty acid metabolic process	AKT|ADP
70302	8.9983e-05	0.0015105	3	83	19	17785	regulation of stress-activated protein kinase signaling cascade	LYN|SYK|AKT
23052	9.1709e-05	0.0015105	11	3127	19	17785	signaling	LYN|LPG|CD40|PI3K|SYK|N-RAS|RAF-1|AKT|STAT6|SHP-1|MYD88
48522	9.1955e-05	0.0015105	9	2003	19	17785	positive regulation of cellular process	CD154|LYN|LPG|CD40|SYK|N-RAS|AKT|STAT6|MYD88
30097	9.5327e-05	0.0015325	4	233	19	17785	hemopoiesis	CD154|LYN|G6PD|SYK
8284	9.5568e-05	0.0015325	5	458	19	17785	positive regulation of cell proliferation	CD154|LYN|CD40|SYK|N-RAS
50776	9.8531e-05	0.0015614	4	235	19	17785	regulation of immune response	CD154|CD40|SYK|STAT6
42592	0.00011105	0.0017235	6	774	19	17785	homeostatic process	LYN|G6PD|LPG|PI3K|AKT|ADP
32770	0.0001126	0.0017235	2	15	19	17785	positive regulation of monooxygenase activity	LPG|AKT
4716	0.0001126	0.0017235	2	15	19	17785	receptor signaling protein tyrosine kinase activity	LYN|SYK
23034	0.00011988	0.0018144	7	1154	19	17785	intracellular signaling pathway	LPG|PI3K|SYK|N-RAS|RAF-1|AKT|MYD88
50793	0.00012519	0.0018685	6	791	19	17785	regulation of developmental process	LPG|CD40|SYK|AKT|STAT6|DICER
50670	0.00012623	0.0018685	3	93	19	17785	regulation of lymphocyte proliferation	CD154|CD40|SYK
32944	0.0001303	0.0019065	3	94	19	17785	regulation of mononuclear cell proliferation	CD154|CD40|SYK
19222	0.00013433	0.0019065	12	3919	19	17785	regulation of metabolic process	CD154|LYN|G6PD|LPG|CD40|PI3K|SYK|N-RAS|AKT|STAT6|DICER|ADP
70663	0.00013446	0.0019065	3	95	19	17785	regulation of leukocyte proliferation	CD154|CD40|SYK
48872	0.00013446	0.0019065	3	95	19	17785	homeostasis of number of cells	LYN|G6PD|AKT
48534	0.00014337	0.0020117	4	259	19	17785	hemopoietic or lymphoid organ development	CD154|LYN|G6PD|SYK
2684	0.00015657	0.0021743	4	265	19	17785	positive regulation of immune system process	CD154|CD40|SYK|STAT6
51049	0.00016282	0.0022281	5	513	19	17785	regulation of transport	CD154|LPG|CD40|SYK|AKT
42325	0.00017037	0.0022281	5	518	19	17785	regulation of phosphorylation	LYN|LPG|PI3K|SYK|AKT
7596	0.00017087	0.0022281	3	103	19	17785	blood coagulation	CD154|CD40|PI3K
50817	0.00017087	0.0022281	3	103	19	17785	coagulation	CD154|CD40|PI3K
1819	0.00017087	0.0022281	3	103	19	17785	positive regulation of cytokine production	CD154|CD40|MYD88
43170	0.00017161	0.0022281	12	4014	19	17785	macromolecule metabolic process	CD154|LYN|G6PD|LPG|PI3K|SYK|ARG1|GP63|RAF-1|AKT|DICER|SHP-1
30154	0.00017203	0.0022281	8	1667	19	17785	cell differentiation	CD154|LYN|G6PD|LPG|SYK|N-RAS|AKT|DICER
2520	0.0001805	0.0022937	4	275	19	17785	immune system development	CD154|LYN|G6PD|SYK
1775	0.0001805	0.0022937	4	275	19	17785	cell activation	CD154|CD40|PI3K|SYK
50999	0.00018291	0.0023026	2	19	19	17785	regulation of nitric-oxide synthase activity	LPG|AKT
42981	0.00018581	0.0023174	6	850	19	17785	regulation of apoptosis	CD154|LPG|PI3K|N-RAS|AKT|MYD88
60255	0.00018936	0.0023401	11	3377	19	17785	regulation of macromolecule metabolic process	CD154|LYN|G6PD|LPG|CD40|SYK|N-RAS|AKT|STAT6|DICER|ADP
43067	0.00019557	0.0023872	6	858	19	17785	regulation of programmed cell death	CD154|LPG|PI3K|N-RAS|AKT|MYD88
48518	0.00019672	0.0023872	9	2207	19	17785	positive regulation of biological process	CD154|LYN|LPG|CD40|SYK|N-RAS|AKT|STAT6|MYD88
7599	0.00020202	0.002423	3	109	19	17785	hemostasis	CD154|CD40|PI3K
10941	0.00020444	0.002423	6	865	19	17785	regulation of cell death	CD154|LPG|PI3K|N-RAS|AKT|MYD88
48869	0.00020822	0.002423	8	1713	19	17785	cellular developmental process	CD154|LYN|G6PD|LPG|SYK|N-RAS|AKT|DICER
9611	0.00020866	0.002423	5	541	19	17785	response to wounding	CD154|LPG|CD40|PI3K|AKT
19220	0.00021046	0.002423	5	542	19	17785	regulation of phosphate metabolic process	LYN|LPG|PI3K|SYK|AKT
51174	0.00021046	0.002423	5	542	19	17785	regulation of phosphorus metabolic process	LYN|LPG|PI3K|SYK|AKT
7265	0.00021316	0.0024333	3	111	19	17785	Ras protein signal transduction	LPG|N-RAS|RAF-1
32270	0.00022122	0.0024769	4	290	19	17785	positive regulation of cellular protein metabolic process	LYN|LPG|SYK|AKT
2712	0.00022434	0.0024769	2	21	19	17785	regulation of B cell mediated immunity	CD40|STAT6
2889	0.00022434	0.0024769	2	21	19	17785	regulation of immunoglobulin mediated immune response	CD40|STAT6
32655	0.00022434	0.0024769	2	21	19	17785	regulation of interleukin-12 production	CD154|CD40
32268	0.00024297	0.0026609	5	559	19	17785	regulation of cellular protein metabolic process	LYN|G6PD|LPG|SYK|AKT
22607	0.00027429	0.002963	6	913	19	17785	cellular component assembly	NADPH|LPG|CD40|SYK|N-RAS|DICER
51247	0.00027496	0.002963	4	307	19	17785	positive regulation of protein metabolic process	LYN|LPG|SYK|AKT
5737	0.00027748	0.0029664	16	7645	19	17785	cytoplasm	LYN|NADPH|G6PD|LPG|SYK|N-RAS|ARG1|GP63|AKT|DICER|SHP-1|ADP|PI3K|RAF-1|STAT6|MYD88
48513	0.00028517	0.0030246	8	1792	19	17785	organ development	CD154|LYN|G6PD|LPG|SYK|N-RAS|AKT|DICER
48585	0.00030965	0.0032586	3	126	19	17785	negative regulation of response to stimulus	LPG|AKT|STAT6
30890	0.00031967	0.0033379	2	25	19	17785	positive regulation of B cell proliferation	CD154|CD40
6793	0.00033243	0.0034182	6	946	19	17785	phosphorus metabolic process	LYN|PI3K|SYK|RAF-1|AKT|SHP-1
6796	0.00033243	0.0034182	6	946	19	17785	phosphate metabolic process	LYN|PI3K|SYK|RAF-1|AKT|SHP-1
51052	0.00033943	0.0034561	3	130	19	17785	regulation of DNA metabolic process	CD40|N-RAS|STAT6
32553	0.00034381	0.0034561	8	1841	19	17785	ribonucleotide binding	LYN|PI3K|SYK|N-RAS|RAF-1|AKT|DICER|ATP
32555	0.00034381	0.0034561	8	1841	19	17785	purine ribonucleotide binding	LYN|PI3K|SYK|N-RAS|RAF-1|AKT|DICER|ATP
80135	0.00034715	0.0034638	3	131	19	17785	regulation of cellular response to stress	LYN|SYK|AKT
7275	0.00035662	0.0035321	10	2972	19	17785	multicellular organismal development	CD154|LYN|G6PD|LPG|PI3K|SYK|N-RAS|AKT|DICER|ADP
19216	0.00036293	0.0035684	3	133	19	17785	regulation of lipid metabolic process	LPG|AKT|ADP
3824	0.00036864	0.0035939	13	5090	19	17785	catalytic activity	LYN|NADPH|G6PD|SYK|N-RAS|ARG1|GP63|AKT|DICER|SHP-1|PI3K|RAF-1|ATP
18	0.00037353	0.0035939	2	27	19	17785	regulation of DNA recombination	CD40|STAT6
7159	0.00037353	0.0035939	2	27	19	17785	leukocyte cell-cell adhesion	CD154|SYK
51353	0.00040201	0.0038405	2	28	19	17785	positive regulation of oxidoreductase activity	LPG|AKT
32768	0.00043152	0.0040933	2	29	19	17785	regulation of monooxygenase activity	LPG|AKT
51246	0.0004378	0.0041239	5	635	19	17785	regulation of protein metabolic process	LYN|G6PD|LPG|SYK|AKT
17076	0.00046588	0.0043579	8	1924	19	17785	purine nucleotide binding	LYN|PI3K|SYK|N-RAS|RAF-1|AKT|DICER|ATP
50878	0.00047687	0.0043996	3	146	19	17785	regulation of body fluid levels	CD154|CD40|PI3K
6006	0.00047687	0.0043996	3	146	19	17785	glucose metabolic process	G6PD|PI3K|ADP
32813	0.0004936	0.0045229	2	31	19	17785	tumor necrosis factor receptor superfamily binding	CD154|MYD88
6468	0.00050116	0.0045612	5	654	19	17785	protein amino acid phosphorylation	LYN|PI3K|SYK|RAF-1|AKT
23014	0.00051897	0.0046604	4	363	19	17785	signal transmission via phosphorylation event	PI3K|SYK|AKT|MYD88
7243	0.00051897	0.0046604	4	363	19	17785	intracellular protein kinase cascade	PI3K|SYK|AKT|MYD88
30888	0.00052617	0.0046937	2	32	19	17785	regulation of B cell proliferation	CD154|CD40
43405	0.00053637	0.0047135	3	152	19	17785	regulation of MAP kinase activity	LPG|PI3K|SYK
5524	0.00053798	0.0047135	7	1470	19	17785	ATP binding	LYN|PI3K|SYK|RAF-1|AKT|DICER|ATP
44085	0.00053889	0.0047135	6	1035	19	17785	cellular component biogenesis	NADPH|LPG|CD40|SYK|N-RAS|DICER
70201	0.00054673	0.0047513	3	153	19	17785	regulation of establishment of protein localization	CD154|CD40|AKT
45859	0.00055204	0.0047667	4	369	19	17785	regulation of protein kinase activity	LPG|PI3K|SYK|AKT
15914	0.00055976	0.0048025	2	33	19	17785	phospholipid transport	LPG|ATP
10557	0.00057905	0.0049117	5	675	19	17785	positive regulation of macromolecule biosynthetic process	CD154|SYK|N-RAS|AKT|STAT6
51173	0.00058692	0.0049117	5	677	19	17785	positive regulation of nitrogen compound metabolic process	LPG|CD40|N-RAS|AKT|STAT6
5057	0.00058945	0.0049117	3	157	19	17785	receptor signaling protein activity	LYN|SYK|RAF-1
16773	0.00059088	0.0049117	5	678	19	17785	phosphotransferase activity, alcohol group as acceptor	LYN|PI3K|SYK|RAF-1|AKT
32559	0.00059128	0.0049117	7	1493	19	17785	adenyl ribonucleotide binding	LYN|PI3K|SYK|RAF-1|AKT|DICER|ATP
48168	0.00059436	0.0049117	2	34	19	17785	regulation of neuronal synaptic plasticity	LPG|N-RAS
8285	0.00061046	0.005014	4	379	19	17785	negative regulation of cell proliferation	LPG|N-RAS|RAF-1|ATP
43408	0.00063425	0.0051529	3	161	19	17785	regulation of MAPKKK cascade	SYK|N-RAS|AKT
43549	0.00063502	0.0051529	4	383	19	17785	regulation of kinase activity	LPG|PI3K|SYK|AKT
6464	0.00066715	0.0053811	7	1523	19	17785	protein modification process	LYN|G6PD|PI3K|SYK|RAF-1|AKT|SHP-1
45862	0.00070426	0.0055593	2	37	19	17785	positive regulation of proteolysis	LPG|AKT
50661	0.00070426	0.0055593	2	37	19	17785	NADP or NADPH binding	NADPH|G6PD
46651	0.00070426	0.0055593	2	37	19	17785	lymphocyte proliferation	CD154|CD40
19538	0.00070575	0.0055593	9	2608	19	17785	protein metabolic process	LYN|G6PD|PI3K|SYK|ARG1|GP63|RAF-1|AKT|SHP-1
32502	0.00072182	0.0056453	10	3234	19	17785	developmental process	CD154|LYN|G6PD|LPG|PI3K|SYK|N-RAS|AKT|DICER|ADP
6935	0.00073027	0.0056453	3	169	19	17785	chemotaxis	PI3K|SYK|N-RAS
42330	0.00073027	0.0056453	3	169	19	17785	taxis	PI3K|SYK|N-RAS
51338	0.00073343	0.0056453	4	398	19	17785	regulation of transferase activity	LPG|PI3K|SYK|AKT
32880	0.00076854	0.0058819	3	172	19	17785	regulation of protein localization	CD154|CD40|AKT
31328	0.00077657	0.005889	5	720	19	17785	positive regulation of cellular biosynthetic process	LPG|SYK|N-RAS|AKT|STAT6
32943	0.00078257	0.005889	2	39	19	17785	mononuclear cell proliferation	CD154|CD40
32368	0.00078257	0.005889	2	39	19	17785	regulation of lipid transport	LPG|AKT
9987	0.00079186	0.0059257	17	9364	19	17785	cellular process	CD154|LYN|NADPH|G6PD|LPG|CD40|SYK|N-RAS|ARG1|GP63|AKT|DICER|SHP-1|ADP|PI3K|RAF-1|ATP
30554	0.000814	0.0060578	7	1574	19	17785	adenyl nucleotide binding	LYN|PI3K|SYK|RAF-1|AKT|DICER|ATP
4715	0.00082323	0.0060595	2	40	19	17785	non-membrane spanning protein tyrosine kinase activity	LYN|SYK
70661	0.00082323	0.0060595	2	40	19	17785	leukocyte proliferation	CD154|CD40
16301	0.00086839	0.0063572	5	738	19	17785	kinase activity	LYN|PI3K|SYK|RAF-1|AKT
43412	0.00091186	0.0066393	7	1604	19	17785	macromolecule modification	LYN|G6PD|PI3K|SYK|RAF-1|AKT|SHP-1
2682	0.000929	0.0067171	4	424	19	17785	regulation of immune system process	CD154|CD40|SYK|STAT6
1883	0.00093252	0.0067171	7	1610	19	17785	purine nucleoside binding	LYN|PI3K|SYK|RAF-1|AKT|DICER|ATP
19318	0.00094912	0.0067794	3	185	19	17785	hexose metabolic process	G6PD|PI3K|ADP
30218	0.00095123	0.0067794	2	43	19	17785	erythrocyte differentiation	LYN|G6PD
46649	0.00096403	0.0068252	3	186	19	17785	lymphocyte activation	CD154|CD40|SYK
1882	0.00096778	0.0068252	7	1620	19	17785	nucleoside binding	LYN|PI3K|SYK|RAF-1|AKT|DICER|ATP
5488	0.00099425	0.0069148	19	12363	19	17785	binding	CD154|LYN|NADPH|G6PD|LPG|CD40|SYK|N-RAS|ARG1|GP63|AKT|DICER|SHP-1|ADP|PI3K|RAF-1|STAT6|ATP|MYD88
51341	0.0009959	0.0069148	2	44	19	17785	regulation of oxidoreductase activity	LPG|AKT
45732	0.0009959	0.0069148	2	44	19	17785	positive regulation of protein catabolic process	LPG|AKT
6066	0.0010046	0.0069391	4	433	19	17785	alcohol metabolic process	G6PD|LPG|PI3K|ADP
8283	0.0010132	0.0069632	4	434	19	17785	cell proliferation	CD154|CD40|SYK|RAF-1
2768	0.0010416	0.0070196	2	45	19	17785	immune response-regulating cell surface receptor signaling pathway	CD40|SYK
40011	0.0010663	0.0070196	4	440	19	17785	locomotion	PI3K|SYK|N-RAS|AKT
32805	0.0010683	0.0070196	1	1	19	17785	positive regulation of low-density lipoprotein receptor catabolic process	LPG
10732	0.0010683	0.0070196	1	1	19	17785	regulation of protein amino acid glutathionylation	G6PD
10734	0.0010683	0.0070196	1	1	19	17785	negative regulation of protein amino acid glutathionylation	G6PD
5174	0.0010683	0.0070196	1	1	19	17785	CD40 receptor binding	CD154
60709	0.0010683	0.0070196	1	1	19	17785	glycogen cell development involved in embryonic placenta development	AKT
46911	0.0010683	0.0070196	1	1	19	17785	metal chelating activity	LPG
32747	0.0010683	0.0070196	1	1	19	17785	positive regulation of interleukin-23 production	MYD88
16310	0.0011336	0.0074127	5	783	19	17785	phosphorylation	LYN|PI3K|SYK|RAF-1|AKT
42060	0.0011716	0.0076236	3	199	19	17785	wound healing	CD154|CD40|PI3K
34101	0.0012341	0.007992	2	49	19	17785	erythrocyte homeostasis	LYN|G6PD
2706	0.0012847	0.0082404	2	50	19	17785	regulation of lymphocyte mediated immunity	CD40|STAT6
2822	0.0012847	0.0082404	2	50	19	17785	regulation of adaptive immune response based on somatic recombination of immune receptors built from immunoglobulin superfamily domains	CD40|STAT6
2819	0.0013363	0.0084904	2	51	19	17785	regulation of adaptive immune response	CD40|STAT6
45834	0.0013363	0.0084904	2	51	19	17785	positive regulation of lipid metabolic process	LPG|AKT
44260	0.0013936	0.0088133	10	3505	19	17785	cellular macromolecule metabolic process	CD154|LYN|G6PD|LPG|PI3K|SYK|RAF-1|AKT|DICER|SHP-1
6629	0.0014791	0.0092903	5	831	19	17785	lipid metabolic process	NADPH|G6PD|LPG|PI3K|SYK
5996	0.0014829	0.0092903	3	216	19	17785	monosaccharide metabolic process	G6PD|PI3K|ADP
31331	0.0014969	0.009335	2	54	19	17785	positive regulation of cellular catabolic process	LPG|AKT
43687	0.0015374	0.0095433	6	1263	19	17785	post-translational protein modification	LYN|PI3K|SYK|RAF-1|AKT|SHP-1
48167	0.0016089	0.0099412	2	56	19	17785	regulation of synaptic plasticity	LPG|N-RAS
7186	0.0016847	0.010362	4	498	19	17785	G-protein coupled receptor protein signaling pathway	LPG|PI3K|AKT|SHP-1
50731	0.0017248	0.01056	2	58	19	17785	positive regulation of peptidyl-tyrosine phosphorylation	LYN|SYK
9892	0.0017585	0.010718	5	864	19	17785	negative regulation of metabolic process	G6PD|LPG|AKT|DICER|ADP
19217	0.0017841	0.010771	2	59	19	17785	regulation of fatty acid metabolic process	AKT|ADP
40014	0.0017841	0.010771	2	59	19	17785	regulation of multicellular organism growth	LPG|PI3K
6461	0.0017991	0.010771	4	507	19	17785	protein complex assembly	NADPH|CD40|SYK|N-RAS
70271	0.0017991	0.010771	4	507	19	17785	protein complex biogenesis	NADPH|CD40|SYK|N-RAS
45321	0.0018419	0.010932	3	233	19	17785	leukocyte activation	CD154|CD40|SYK
2764	0.0018445	0.010932	2	60	19	17785	immune response-regulating signaling pathway	CD40|SYK
16772	0.0018504	0.010932	5	874	19	17785	transferase activity, transferring phosphorus-containing groups	LYN|PI3K|SYK|RAF-1|AKT
45860	0.0019104	0.011237	3	236	19	17785	positive regulation of protein kinase activity	PI3K|SYK|AKT
30258	0.0019681	0.011325	2	62	19	17785	lipid modification	NADPH|PI3K
32501	0.0019775	0.011325	11	4375	19	17785	multicellular organismal process	CD154|LYN|G6PD|LPG|CD40|PI3K|SYK|N-RAS|AKT|DICER|ADP
51270	0.0019805	0.011325	3	239	19	17785	regulation of cellular component movement	LYN|LPG|AKT
71310	0.0019805	0.011325	3	239	19	17785	cellular response to organic substance	AKT|DICER|ADP
44444	0.001992	0.011325	12	5145	19	17785	cytoplasmic part	LYN|NADPH|G6PD|LPG|PI3K|N-RAS|RAF-1|AKT|DICER|SHP-1|ADP|MYD88
5975	0.0020018	0.011325	4	522	19	17785	carbohydrate metabolic process	G6PD|PI3K|AKT|ADP
51046	0.0020281	0.011325	3	241	19	17785	regulation of secretion	CD154|CD40|SYK
5319	0.0020955	0.011325	2	64	19	17785	lipid transporter activity	LPG|ATP
33674	0.0021255	0.011325	3	245	19	17785	positive regulation of kinase activity	PI3K|SYK|AKT
4345	0.0021356	0.011325	1	2	19	17785	glucose-6-phosphate dehydrogenase activity	G6PD
45399	0.0021356	0.011325	1	2	19	17785	regulation of interleukin-3 biosynthetic process	SYK
45401	0.0021356	0.011325	1	2	19	17785	positive regulation of interleukin-3 biosynthetic process	SYK
43366	0.0021356	0.011325	1	2	19	17785	beta selection	SYK
8670	0.0021356	0.011325	1	2	19	17785	2,4-dienoyl-CoA reductase (NADPH) activity	NADPH
19302	0.0021356	0.011325	1	2	19	17785	D-ribose biosynthetic process	G6PD
48295	0.0021356	0.011325	1	2	19	17785	positive regulation of isotype switching to IgE isotypes	STAT6
19693	0.0021356	0.011325	1	2	19	17785	ribose phosphate metabolic process	G6PD
31999	0.0021356	0.011325	1	2	19	17785	negative regulation of fatty acid beta-oxidation	AKT
46390	0.0021356	0.011325	1	2	19	17785	ribose phosphate biosynthetic process	G6PD
19814	0.0021356	0.011325	1	2	19	17785	immunoglobulin complex	SYK
19815	0.0021356	0.011325	1	2	19	17785	B cell receptor complex	SYK
46934	0.0021356	0.011325	1	2	19	17785	phosphatidylinositol-4,5-bisphosphate 3-kinase activity	PI3K
32667	0.0021356	0.011325	1	2	19	17785	regulation of interleukin-23 production	MYD88
32672	0.0021356	0.011325	1	2	19	17785	regulation of interleukin-3 production	SYK
4053	0.0021356	0.011325	1	2	19	17785	arginase activity	ARG1
50708	0.0021606	0.011413	2	65	19	17785	regulation of protein secretion	CD154|CD40
48731	0.0021795	0.011468	8	2422	19	17785	system development	CD154|LYN|G6PD|LPG|SYK|N-RAS|AKT|DICER
30162	0.0022268	0.011671	2	66	19	17785	regulation of proteolysis	LPG|AKT
31323	0.0023238	0.012132	10	3736	19	17785	regulation of cellular metabolic process	LYN|G6PD|LPG|CD40|PI3K|SYK|N-RAS|AKT|STAT6|ADP
51347	0.0023551	0.012248	3	254	19	17785	positive regulation of transferase activity	PI3K|SYK|AKT
44255	0.0023743	0.012301	4	547	19	17785	cellular lipid metabolic process	NADPH|LPG|PI3K|SYK
9605	0.002438	0.012582	4	551	19	17785	response to external stimulus	PI3K|SYK|N-RAS|AKT
43085	0.0024703	0.012652	4	553	19	17785	positive regulation of catalytic activity	LPG|PI3K|SYK|AKT
45595	0.0024703	0.012652	4	553	19	17785	regulation of cell differentiation	LPG|SYK|AKT|DICER
9896	0.0025007	0.012759	2	70	19	17785	positive regulation of catabolic process	LPG|AKT
44282	0.0026561	0.01345	3	265	19	17785	small molecule catabolic process	NADPH|G6PD|ARG1
1568	0.0026561	0.01345	3	265	19	17785	blood vessel development	LPG|AKT|DICER
6915	0.002705	0.013646	4	567	19	17785	apoptosis	N-RAS|RAF-1|AKT|SHP-1
4672	0.0027223	0.013683	4	568	19	17785	protein kinase activity	LYN|SYK|RAF-1|AKT
48584	0.0027421	0.013731	3	268	19	17785	positive regulation of response to stimulus	CD154|LYN|SYK
42113	0.0027897	0.013815	2	74	19	17785	B cell activation	CD154|CD40
42176	0.0027897	0.013815	2	74	19	17785	regulation of protein catabolic process	LPG|AKT
46328	0.0027897	0.013815	2	74	19	17785	regulation of JNK cascade	SYK|AKT
51050	0.0028004	0.013817	3	270	19	17785	positive regulation of transport	LPG|SYK|AKT
32869	0.0028643	0.01405	2	75	19	17785	cellular response to insulin stimulus	AKT|ADP
12501	0.0028817	0.01405	4	577	19	17785	programmed cell death	N-RAS|RAF-1|AKT|SHP-1
7626	0.0028893	0.01405	3	273	19	17785	locomotory behavior	PI3K|SYK|N-RAS
1944	0.0028893	0.01405	3	273	19	17785	vasculature development	LPG|AKT|DICER
50730	0.0030163	0.01457	2	77	19	17785	regulation of peptidyl-tyrosine phosphorylation	LYN|SYK
51240	0.0030413	0.01457	3	278	19	17785	positive regulation of multicellular organismal process	CD154|CD40|MYD88
187	0.0030938	0.01457	2	78	19	17785	activation of MAPK activity	PI3K|SYK
16043	0.0031371	0.01457	8	2562	19	17785	cellular component organization	NADPH|LPG|CD40|SYK|N-RAS|GP63|AKT|DICER
46777	0.0031721	0.01457	2	79	19	17785	protein amino acid autophosphorylation	SYK|AKT
90206	0.0032017	0.01457	1	3	19	17785	negative regulation of cholesterol metabolic process	LPG
35022	0.0032017	0.01457	1	3	19	17785	positive regulation of Rac protein signal transduction	N-RAS
45425	0.0032017	0.01457	1	3	19	17785	positive regulation of granulocyte macrophage colony-stimulating factor biosynthetic process	SYK
4525	0.0032017	0.01457	1	3	19	17785	ribonuclease III activity	DICER
45541	0.0032017	0.01457	1	3	19	17785	negative regulation of cholesterol biosynthetic process	LPG
70326	0.0032017	0.01457	1	3	19	17785	very-low-density lipoprotein receptor binding	LPG
9051	0.0032017	0.01457	1	3	19	17785	pentose-phosphate shunt, oxidative branch	G6PD
19322	0.0032017	0.01457	1	3	19	17785	pentose biosynthetic process	G6PD
34447	0.0032017	0.01457	1	3	19	17785	very-low-density lipoprotein particle clearance	LPG
30422	0.0032017	0.01457	1	3	19	17785	production of siRNA involved in RNA interference	DICER
30423	0.0032017	0.01457	1	3	19	17785	targeting of mRNA for destruction involved in RNA interference	DICER
1820	0.0032017	0.01457	1	3	19	17785	serotonin secretion	SYK
51156	0.0032017	0.01457	1	3	19	17785	glucose 6-phosphate metabolic process	G6PD
32740	0.0032017	0.01457	1	3	19	17785	positive regulation of interleukin-17 production	MYD88
5515	0.0032651	0.014808	15	8119	19	17785	protein binding	CD154|LYN|G6PD|LPG|CD40|SYK|N-RAS|AKT|DICER|SHP-1|ADP|PI3K|RAF-1|STAT6|MYD88
10565	0.0033316	0.014989	2	81	19	17785	regulation of cellular ketone metabolic process	AKT|ADP
30027	0.0033316	0.014989	2	81	19	17785	lamellipodium	PI3K|AKT
9790	0.0033383	0.014989	4	601	19	17785	embryonic development	PI3K|AKT|DICER|ADP
9056	0.0034256	0.01533	5	1006	19	17785	catabolic process	NADPH|G6PD|LPG|ARG1|AKT
7264	0.0034594	0.015379	3	291	19	17785	small GTPase mediated signal transduction	LPG|N-RAS|RAF-1
16337	0.0034594	0.015379	3	291	19	17785	cell-cell adhesion	CD154|PI3K|SYK
71375	0.0034947	0.015485	2	83	19	17785	cellular response to peptide hormone stimulus	AKT|ADP
51146	0.0036616	0.016171	2	85	19	17785	striated muscle cell differentiation	N-RAS|DICER
33554	0.0037118	0.016339	4	619	19	17785	cellular response to stress	LYN|G6PD|LPG|SYK
6952	0.0037334	0.016381	4	620	19	17785	defense response	CD154|CD40|AKT|MYD88
48856	0.0039414	0.017208	8	2655	19	17785	anatomical structure development	CD154|LYN|G6PD|LPG|SYK|N-RAS|AKT|DICER
60341	0.0039476	0.017208	3	305	19	17785	regulation of cellular localization	CD154|CD40|SYK
48468	0.0039988	0.017208	4	632	19	17785	cell development	G6PD|LPG|AKT|DICER
50727	0.0040947	0.017208	2	90	19	17785	regulation of inflammatory response	LPG|MYD88
44093	0.0041362	0.017208	4	638	19	17785	positive regulation of molecular function	LPG|PI3K|SYK|AKT
8203	0.004184	0.017208	2	91	19	17785	cholesterol metabolic process	G6PD|LPG
32803	0.0042668	0.017208	1	4	19	17785	regulation of low-density lipoprotein receptor catabolic process	LPG
16442	0.0042668	0.017208	1	4	19	17785	RNA-induced silencing complex	DICER
45423	0.0042668	0.017208	1	4	19	17785	regulation of granulocyte macrophage colony-stimulating factor biosynthetic process	SYK
10748	0.0042668	0.017208	1	4	19	17785	negative regulation of plasma membrane long-chain fatty acid transport	AKT
70141	0.0042668	0.017208	1	4	19	17785	response to UV-A	AKT
45586	0.0042668	0.017208	1	4	19	17785	regulation of gamma-delta T cell differentiation	SYK
45588	0.0042668	0.017208	1	4	19	17785	positive regulation of gamma-delta T cell differentiation	SYK
31332	0.0042668	0.017208	1	4	19	17785	RNAi effector complex	DICER
6837	0.0042668	0.017208	1	4	19	17785	serotonin transport	SYK
2829	0.0042668	0.017208	1	4	19	17785	negative regulation of T-helper 2 type immune response	STAT6
40016	0.0042668	0.017208	1	4	19	17785	embryonic cleavage	PI3K
48293	0.0042668	0.017208	1	4	19	17785	regulation of isotype switching to IgE isotypes	STAT6
46322	0.0042668	0.017208	1	4	19	17785	negative regulation of fatty acid oxidation	AKT
46643	0.0042668	0.017208	1	4	19	17785	regulation of gamma-delta T cell activation	SYK
46645	0.0042668	0.017208	1	4	19	17785	positive regulation of gamma-delta T cell activation	SYK
34363	0.0042668	0.017208	1	4	19	17785	intermediate-density lipoprotein particle	LPG
14012	0.0042668	0.017208	1	4	19	17785	axon regeneration in the peripheral nervous system	LPG
32488	0.0042668	0.017208	1	4	19	17785	Cdc42 protein signal transduction	LPG
6014	0.0042668	0.017208	1	4	19	17785	D-ribose metabolic process	G6PD
32645	0.0042668	0.017208	1	4	19	17785	regulation of granulocyte macrophage colony-stimulating factor production	SYK
32660	0.0042668	0.017208	1	4	19	17785	regulation of interleukin-17 production	MYD88
6954	0.0043208	0.017374	3	315	19	17785	inflammatory response	CD154|CD40|AKT
90066	0.004398	0.017631	3	317	19	17785	regulation of anatomical structure size	LPG|AKT|ADP
5625	0.0045153	0.018048	3	320	19	17785	soluble fraction	CD154|N-RAS|AKT
30098	0.0045505	0.018081	2	95	19	17785	lymphocyte differentiation	CD154|SYK
30099	0.0045505	0.018081	2	95	19	17785	myeloid cell differentiation	LYN|G6PD
45935	0.0045679	0.018097	4	656	19	17785	positive regulation of nucleobase, nucleoside, nucleotide and nucleic acid metabolic process	LPG|CD40|N-RAS|STAT6
60089	0.0047406	0.018671	7	2128	19	17785	molecular transducer activity	LYN|CD40|SYK|ARG1|RAF-1|STAT6|MYD88
4871	0.0047406	0.018671	7	2128	19	17785	signal transducer activity	LYN|CD40|SYK|ARG1|RAF-1|STAT6|MYD88
44271	0.0047964	0.018836	3	327	19	17785	cellular nitrogen compound biosynthetic process	ARG1|AKT|ATP
21700	0.0048348	0.018932	2	98	19	17785	developmental maturation	G6PD|AKT
44267	0.0050234	0.019521	7	2150	19	17785	cellular protein metabolic process	LYN|G6PD|PI3K|SYK|RAF-1|AKT|SHP-1
6469	0.0050288	0.019521	2	100	19	17785	negative regulation of protein kinase activity	LPG|AKT
16125	0.0050288	0.019521	2	100	19	17785	sterol metabolic process	G6PD|LPG
30825	0.0053308	0.019836	1	5	19	17785	positive regulation of cGMP metabolic process	LPG
30828	0.0053308	0.019836	1	5	19	17785	positive regulation of cGMP biosynthetic process	LPG
10765	0.0053308	0.019836	1	5	19	17785	positive regulation of sodium ion transport	AKT
70231	0.0053308	0.019836	1	5	19	17785	T cell apoptosis	AKT
70402	0.0053308	0.019836	1	5	19	17785	NADPH binding	NADPH
6924	0.0053308	0.019836	1	5	19	17785	activation-induced cell death of T cells	AKT
60228	0.0053308	0.019836	1	5	19	17785	phosphatidylcholine-sterol O-acyltransferase activator activity	LPG
31657	0.0053308	0.019836	1	5	19	17785	regulation of cyclin-dependent protein kinase activity involved by G1/S	AKT
31659	0.0053308	0.019836	1	5	19	17785	positive regulation of cyclin-dependent protein kinase activity involved in G1/S	AKT
48156	0.0053308	0.019836	1	5	19	17785	tau protein binding	LPG
48304	0.0053308	0.019836	1	5	19	17785	positive regulation of isotype switching to IgG isotypes	CD40
30235	0.0053308	0.019836	1	5	19	17785	nitric-oxide synthase regulator activity	AKT
34380	0.0053308	0.019836	1	5	19	17785	high-density lipoprotein particle assembly	LPG
34382	0.0053308	0.019836	1	5	19	17785	chylomicron remnant clearance	LPG
90004	0.0053308	0.019836	1	5	19	17785	positive regulation of establishment of protein localization in plasma membrane	AKT
33673	0.0055293	0.020518	2	105	19	17785	negative regulation of kinase activity	LPG|AKT
10975	0.0056321	0.020842	2	106	19	17785	regulation of neuron projection development	LPG|AKT
8219	0.0056926	0.021008	4	698	19	17785	cell death	N-RAS|RAF-1|AKT|SHP-1
34097	0.0057357	0.021109	2	107	19	17785	response to cytokine stimulus	STAT6|MYD88
16265	0.0058379	0.021377	4	703	19	17785	death	N-RAS|RAF-1|AKT|SHP-1
43406	0.0058402	0.021377	2	108	19	17785	positive regulation of MAP kinase activity	PI3K|SYK
7155	0.0060755	0.022178	4	711	19	17785	cell adhesion	CD154|PI3K|SYK|GP63
22610	0.0061057	0.022228	4	712	19	17785	biological adhesion	CD154|PI3K|SYK|GP63
51348	0.006159	0.022362	2	111	19	17785	negative regulation of transferase activity	LPG|AKT
40008	0.0062164	0.022428	3	359	19	17785	regulation of growth	LPG|PI3K|AKT
33008	0.0063937	0.022428	1	6	19	17785	positive regulation of mast cell activation involved in immune response	SYK
43302	0.0063937	0.022428	1	6	19	17785	positive regulation of leukocyte degranulation	SYK
43306	0.0063937	0.022428	1	6	19	17785	positive regulation of mast cell degranulation	SYK
10544	0.0063937	0.022428	1	6	19	17785	negative regulation of platelet activation	LPG
31054	0.0063937	0.022428	1	6	19	17785	pre-microRNA processing	DICER
10746	0.0063937	0.022428	1	6	19	17785	regulation of plasma membrane long-chain fatty acid transport	AKT
31232	0.0063937	0.022428	1	6	19	17785	extrinsic to external side of plasma membrane	LPG
45579	0.0063937	0.022428	1	6	19	17785	positive regulation of B cell differentiation	SYK
42159	0.0063937	0.022428	1	6	19	17785	lipoprotein catabolic process	LPG
5536	0.0063937	0.022428	1	6	19	17785	glucose binding	G6PD
34384	0.0063937	0.022428	1	6	19	17785	high-density lipoprotein particle clearance	LPG
16246	0.0063937	0.022428	1	6	19	17785	RNA interference	DICER
30246	0.0064587	0.022597	3	364	19	17785	carbohydrate binding	G6PD|LPG|ARG1
31399	0.0065572	0.022841	3	366	19	17785	regulation of protein modification process	LYN|G6PD|SYK
80090	0.0065911	0.022841	9	3554	19	17785	regulation of primary metabolic process	LYN|G6PD|LPG|CD40|SYK|N-RAS|AKT|STAT6|ADP
43123	0.0065962	0.022841	2	115	19	17785	positive regulation of I-kappaB kinase/NF-kappaB cascade	CD40|MYD88
42692	0.0065962	0.022841	2	115	19	17785	muscle cell differentiation	N-RAS|DICER
44249	0.0066202	0.022865	6	1687	19	17785	cellular biosynthetic process	G6PD|LPG|SYK|ARG1|AKT|ATP
46395	0.0069332	0.023824	2	118	19	17785	carboxylic acid catabolic process	NADPH|ARG1
16054	0.0069332	0.023824	2	118	19	17785	organic acid catabolic process	NADPH|ARG1
55082	0.0070632	0.024209	3	376	19	17785	cellular chemical homeostasis	LPG|PI3K|ADP
1934	0.0071622	0.024486	2	120	19	17785	positive regulation of protein amino acid phosphorylation	LYN|SYK
44262	0.007272	0.024799	3	380	19	17785	cellular carbohydrate metabolic process	G6PD|PI3K|ADP
43249	0.0074555	0.024858	1	7	19	17785	erythrocyte maturation	G6PD
45348	0.0074555	0.024858	1	7	19	17785	positive regulation of MHC class II biosynthetic process	CD154
10873	0.0074555	0.024858	1	7	19	17785	positive regulation of cholesterol esterification	LPG
45717	0.0074555	0.024858	1	7	19	17785	negative regulation of fatty acid biosynthetic process	ADP
48302	0.0074555	0.024858	1	7	19	17785	regulation of isotype switching to IgG isotypes	CD40
46641	0.0074555	0.024858	1	7	19	17785	positive regulation of alpha-beta T cell proliferation	SYK
34372	0.0074555	0.024858	1	7	19	17785	very-low-density lipoprotein particle remodeling	LPG
90003	0.0074555	0.024858	1	7	19	17785	regulation of establishment of protein localization in plasma membrane	AKT
16303	0.0074555	0.024858	1	7	19	17785	1-phosphatidylinositol-3-kinase activity	PI3K
32868	0.007512	0.024984	2	123	19	17785	response to insulin stimulus	AKT|ADP
42995	0.0077099	0.02558	4	761	19	17785	cell projection	LPG|PI3K|AKT|DICER
44424	0.0078942	0.026127	17	10951	19	17785	intracellular part	LYN|NADPH|G6PD|LPG|CD40|SYK|N-RAS|ARG1|GP63|AKT|DICER|SHP-1|ADP|PI3K|RAF-1|STAT6|MYD88
43122	0.0079903	0.026315	2	127	19	17785	regulation of I-kappaB kinase/NF-kappaB cascade	CD40|MYD88
2521	0.0079903	0.026315	2	127	19	17785	leukocyte differentiation	CD154|SYK
31344	0.0081119	0.026586	2	128	19	17785	regulation of cell projection organization	LPG|AKT
50804	0.0081119	0.026586	2	128	19	17785	regulation of synaptic transmission	LPG|N-RAS
42327	0.008482	0.026865	2	131	19	17785	positive regulation of phosphorylation	LYN|SYK
30826	0.0085163	0.026865	1	8	19	17785	regulation of cGMP biosynthetic process	LPG
32891	0.0085163	0.026865	1	8	19	17785	negative regulation of organic acid transport	AKT
35004	0.0085163	0.026865	1	8	19	17785	phosphoinositide 3-kinase activity	PI3K
33005	0.0085163	0.026865	1	8	19	17785	positive regulation of mast cell activation	SYK
6527	0.0085163	0.026865	1	8	19	17785	arginine catabolic process	ARG1
45600	0.0085163	0.026865	1	8	19	17785	positive regulation of fat cell differentiation	AKT
70227	0.0085163	0.026865	1	8	19	17785	lymphocyte apoptosis	AKT
10872	0.0085163	0.026865	1	8	19	17785	regulation of cholesterol esterification	LPG
10875	0.0085163	0.026865	1	8	19	17785	positive regulation of cholesterol efflux	LPG
2834	0.0085163	0.026865	1	8	19	17785	regulation of response to tumor cell	CD154
2836	0.0085163	0.026865	1	8	19	17785	positive regulation of response to tumor cell	CD154
2837	0.0085163	0.026865	1	8	19	17785	regulation of immune response to tumor cell	CD154
2839	0.0085163	0.026865	1	8	19	17785	positive regulation of immune response to tumor cell	CD154
42640	0.0085163	0.026865	1	8	19	17785	anagen	AKT
32733	0.0085163	0.026865	1	8	19	17785	positive regulation of interleukin-10 production	CD154
10562	0.0088596	0.027818	2	134	19	17785	positive regulation of phosphorus metabolic process	LYN|SYK
45937	0.0088596	0.027818	2	134	19	17785	positive regulation of phosphate metabolic process	LYN|SYK
9058	0.0089931	0.028171	6	1797	19	17785	biosynthetic process	G6PD|LPG|SYK|ARG1|AKT|ATP
5886	0.0091789	0.028537	9	3731	19	17785	plasma membrane	CD154|LYN|G6PD|LPG|CD40|SYK|N-RAS|RAF-1|AKT
9897	0.0092447	0.028537	2	137	19	17785	external side of plasma membrane	LPG|CD40
51969	0.0093747	0.028537	2	138	19	17785	regulation of transmission of nerve impulse	LPG|N-RAS
4713	0.0095055	0.028537	2	139	19	17785	protein tyrosine kinase activity	LYN|SYK
6869	0.0095055	0.028537	2	139	19	17785	lipid transport	LPG|ATP
30823	0.009576	0.028537	1	9	19	17785	regulation of cGMP metabolic process	LPG
33006	0.009576	0.028537	1	9	19	17785	regulation of mast cell activation involved in immune response	SYK
43304	0.009576	0.028537	1	9	19	17785	regulation of mast cell degranulation	SYK
45540	0.009576	0.028537	1	9	19	17785	regulation of cholesterol biosynthetic process	LPG
10874	0.009576	0.028537	1	9	19	17785	regulation of cholesterol efflux	LPG
17127	0.009576	0.028537	1	9	19	17785	cholesterol transporter activity	LPG
2833	0.009576	0.028537	1	9	19	17785	positive regulation of response to biotic stimulus	CD154
48009	0.009576	0.028537	1	9	19	17785	insulin-like growth factor receptor signaling pathway	AKT
60712	0.009576	0.028537	1	9	19	17785	spongiotrophoblast layer development	AKT
19934	0.009576	0.028537	1	9	19	17785	cGMP-mediated signaling	LPG
34370	0.009576	0.028537	1	9	19	17785	triglyceride-rich lipoprotein particle remodeling	LPG
32373	0.009576	0.028537	1	9	19	17785	positive regulation of sterol transport	LPG
32376	0.009576	0.028537	1	9	19	17785	positive regulation of cholesterol transport	LPG
46834	0.009576	0.028537	1	9	19	17785	lipid phosphorylation	PI3K
46854	0.009576	0.028537	1	9	19	17785	phosphoinositide phosphorylation	PI3K
5942	0.009576	0.028537	1	9	19	17785	phosphoinositide 3-kinase complex	PI3K
6098	0.009576	0.028537	1	9	19	17785	pentose-phosphate shunt	G6PD
9416	0.010037	0.029845	2	143	19	17785	response to light stimulus	N-RAS|AKT
51223	0.010308	0.030349	2	145	19	17785	regulation of protein transport	CD154|CD40
50778	0.010444	0.030349	2	146	19	17785	positive regulation of immune response	CD154|SYK
50	0.010635	0.030349	1	10	19	17785	urea cycle	ARG1
35020	0.010635	0.030349	1	10	19	17785	regulation of Rac protein signal transduction	N-RAS
45346	0.010635	0.030349	1	10	19	17785	regulation of MHC class II biosynthetic process	CD154
43300	0.010635	0.030349	1	10	19	17785	regulation of leukocyte degranulation	SYK
43537	0.010635	0.030349	1	10	19	17785	negative regulation of blood vessel endothelial cell migration	LPG
6707	0.010635	0.030349	1	10	19	17785	cholesterol catabolic process	LPG
6740	0.010635	0.030349	1	10	19	17785	NADPH regeneration	G6PD
45725	0.010635	0.030349	1	10	19	17785	positive regulation of glycogen biosynthetic process	AKT
2820	0.010635	0.030349	1	10	19	17785	negative regulation of adaptive immune response	STAT6
2823	0.010635	0.030349	1	10	19	17785	negative regulation of adaptive immune response based on somatic recombination of immune receptors built from immunoglobulin superfamily domains	STAT6
2828	0.010635	0.030349	1	10	19	17785	regulation of T-helper 2 type immune response	STAT6
33700	0.010635	0.030349	1	10	19	17785	phospholipid efflux	LPG
42101	0.010635	0.030349	1	10	19	17785	T cell receptor complex	SYK
32094	0.010635	0.030349	1	10	19	17785	response to food	AKT
50853	0.010635	0.030349	1	10	19	17785	B cell receptor signaling pathway	SYK
16127	0.010635	0.030349	1	10	19	17785	sterol catabolic process	LPG
51044	0.010635	0.030349	1	10	19	17785	positive regulation of membrane protein ectodomain proteolysis	LPG
31644	0.01072	0.030527	2	148	19	17785	regulation of neurological system process	LPG|N-RAS
9725	0.01092	0.031033	3	441	19	17785	response to hormone stimulus	LYN|AKT|ADP
10876	0.011139	0.031588	2	151	19	17785	lipid localization	LPG|ATP
44283	0.011191	0.031668	3	445	19	17785	small molecule biosynthetic process	G6PD|SYK|ATP
45190	0.011692	0.031753	1	11	19	17785	isotype switching	CD154
2204	0.011692	0.031753	1	11	19	17785	somatic recombination of immunoglobulin genes involved in immune response	CD154
2208	0.011692	0.031753	1	11	19	17785	somatic diversification of immunoglobulins involved in immune response	CD154
10543	0.011692	0.031753	1	11	19	17785	regulation of platelet activation	LPG
43325	0.011692	0.031753	1	11	19	17785	phosphatidylinositol-3,4-bisphosphate binding	AKT
16813	0.011692	0.031753	1	11	19	17785	hydrolase activity, acting on carbon-nitrogen (but not peptide) bonds, in linear amidines	ARG1
45577	0.011692	0.031753	1	11	19	17785	regulation of B cell differentiation	SYK
43560	0.011692	0.031753	1	11	19	17785	insulin receptor substrate binding	PI3K
43604	0.011692	0.031753	1	11	19	17785	amide biosynthetic process	ARG1
6809	0.011692	0.031753	1	11	19	17785	nitric oxide biosynthetic process	AKT
2886	0.011692	0.031753	1	11	19	17785	regulation of myeloid leukocyte mediated immunity	SYK
15248	0.011692	0.031753	1	11	19	17785	sterol transporter activity	LPG
5123	0.011692	0.031753	1	11	19	17785	death receptor binding	MYD88
19627	0.011692	0.031753	1	11	19	17785	urea metabolic process	ARG1
70875	0.011692	0.031753	1	11	19	17785	positive regulation of glycogen metabolic process	AKT
31998	0.011692	0.031753	1	11	19	17785	regulation of fatty acid beta-oxidation	AKT
60706	0.011692	0.031753	1	11	19	17785	cell differentiation involved in embryonic placenta development	AKT
46640	0.011692	0.031753	1	11	19	17785	regulation of alpha-beta T cell proliferation	SYK
34405	0.011692	0.031753	1	11	19	17785	response to fluid shear stress	AKT
48820	0.011692	0.031753	1	11	19	17785	hair follicle maturation	AKT
51649	0.011998	0.032518	4	865	19	17785	establishment of localization in cell	LPG|SYK|ARG1|AKT
18193	0.012145	0.032851	2	158	19	17785	peptidyl-amino acid modification	LYN|AKT
5622	0.012384	0.033216	17	11305	19	17785	intracellular	LYN|NADPH|G6PD|LPG|CD40|SYK|N-RAS|ARG1|GP63|AKT|DICER|SHP-1|ADP|PI3K|RAF-1|STAT6|MYD88
32870	0.012588	0.033216	2	161	19	17785	cellular response to hormone stimulus	AKT|ADP
31347	0.012588	0.033216	2	161	19	17785	regulation of defense response	LPG|MYD88
7610	0.012601	0.033216	3	465	19	17785	behavior	PI3K|SYK|N-RAS
19725	0.012674	0.033216	3	466	19	17785	cellular homeostasis	LPG|PI3K|ADP
90181	0.012749	0.033216	1	12	19	17785	regulation of cholesterol metabolic process	LPG
2381	0.012749	0.033216	1	12	19	17785	immunoglobulin production involved in immunoglobulin mediated immune response	CD154
31103	0.012749	0.033216	1	12	19	17785	axon regeneration	LPG
45737	0.012749	0.033216	1	12	19	17785	positive regulation of cyclin-dependent protein kinase activity	AKT
45939	0.012749	0.033216	1	12	19	17785	negative regulation of steroid metabolic process	LPG
19321	0.012749	0.033216	1	12	19	17785	pentose metabolic process	G6PD
46209	0.012749	0.033216	1	12	19	17785	nitric oxide metabolic process	AKT
46329	0.012749	0.033216	1	12	19	17785	negative regulation of JNK cascade	AKT
65005	0.012749	0.033216	1	12	19	17785	protein-lipid complex assembly	LPG
34362	0.012749	0.033216	1	12	19	17785	low-density lipoprotein particle	LPG
50750	0.012749	0.033216	1	12	19	17785	low-density lipoprotein receptor binding	LPG
34377	0.012749	0.033216	1	12	19	17785	plasma lipoprotein particle assembly	LPG
42627	0.012749	0.033216	1	12	19	17785	chylomicron	LPG
2021	0.012749	0.033216	1	12	19	17785	response to dietary excess	LPG
46486	0.012888	0.033384	2	163	19	17785	glycerolipid metabolic process	LPG|PI3K
30247	0.012888	0.033384	2	163	19	17785	polysaccharide binding	LPG|ARG1
1871	0.012888	0.033384	2	163	19	17785	pattern binding	LPG|ARG1
31252	0.013039	0.03371	2	164	19	17785	cell leading edge	PI3K|AKT
35196	0.013804	0.035217	1	13	19	17785	production of miRNAs involved in gene silencing by miRNA	DICER
6525	0.013804	0.035217	1	13	19	17785	arginine metabolic process	ARG1
60716	0.013804	0.035217	1	13	19	17785	labyrinthine layer blood vessel development	AKT
48821	0.013804	0.035217	1	13	19	17785	erythrocyte development	G6PD
32653	0.013804	0.035217	1	13	19	17785	regulation of interleukin-10 production	CD154
32729	0.013804	0.035217	1	13	19	17785	positive regulation of interferon-gamma production	CD154
71495	0.013804	0.035217	2	169	19	17785	cellular response to endogenous stimulus	AKT|ADP
16020	0.013836	0.035231	13	7252	19	17785	membrane	CD154|LYN|G6PD|LPG|CD40|SYK|N-RAS|GP63|AKT|SHP-1|RAF-1|ATP|MYD88
45664	0.01396	0.035479	2	170	19	17785	regulation of neuron differentiation	LPG|AKT
50790	0.014097	0.03576	4	907	19	17785	regulation of catalytic activity	LPG|PI3K|SYK|AKT
9719	0.014742	0.036859	3	493	19	17785	response to endogenous stimulus	LYN|AKT|ADP
33003	0.014858	0.036859	1	14	19	17785	regulation of mast cell activation	SYK
31050	0.014858	0.036859	1	14	19	17785	dsRNA fragmentation	DICER
31102	0.014858	0.036859	1	14	19	17785	neuron projection regeneration	LPG
7263	0.014858	0.036859	1	14	19	17785	nitric oxide mediated signal transduction	LPG
70918	0.014858	0.036859	1	14	19	17785	production of small RNA involved in gene silencing by RNA	DICER
34375	0.014858	0.036859	1	14	19	17785	high-density lipoprotein particle remodeling	LPG
71359	0.014858	0.036859	1	14	19	17785	cellular response to dsRNA	DICER
55006	0.014858	0.036859	1	14	19	17785	cardiac cell development	DICER
55013	0.014858	0.036859	1	14	19	17785	cardiac muscle cell development	DICER
51043	0.014858	0.036859	1	14	19	17785	regulation of membrane protein ectodomain proteolysis	LPG
2028	0.014858	0.036859	1	14	19	17785	regulation of sodium ion transport	AKT
5102	0.014901	0.036896	4	922	19	17785	receptor binding	CD154|LPG|SYK|MYD88
50662	0.015721	0.038618	2	181	19	17785	coenzyme binding	NADPH|G6PD
16042	0.015721	0.038618	2	181	19	17785	lipid catabolic process	NADPH|LPG
8150	0.015825	0.038618	19	14300	19	17785	biological_process	CD154|LYN|NADPH|G6PD|LPG|CD40|SYK|N-RAS|ARG1|GP63|AKT|DICER|SHP-1|ADP|PI3K|RAF-1|STAT6|ATP|MYD88
70303	0.015912	0.038618	1	15	19	17785	negative regulation of stress-activated protein kinase signaling cascade	AKT
45921	0.015912	0.038618	1	15	19	17785	positive regulation of exocytosis	SYK
15844	0.015912	0.038618	1	15	19	17785	monoamine transport	SYK
46632	0.015912	0.038618	1	15	19	17785	alpha-beta T cell differentiation	SYK
32369	0.015912	0.038618	1	15	19	17785	negative regulation of lipid transport	AKT
50995	0.015912	0.038618	1	15	19	17785	negative regulation of lipid catabolic process	AKT
1937	0.015912	0.038618	1	15	19	17785	negative regulation of endothelial cell proliferation	LPG
4012	0.015912	0.038618	1	15	19	17785	phospholipid-translocating ATPase activity	ATP
6874	0.016217	0.039218	2	184	19	17785	cellular calcium ion homeostasis	LPG|PI3K
6979	0.016217	0.039218	2	184	19	17785	response to oxidative stress	G6PD|LPG
165	0.016551	0.039883	2	186	19	17785	MAPKKK cascade	PI3K|SYK
5126	0.016551	0.039883	2	186	19	17785	cytokine receptor binding	CD154|MYD88
43434	0.01672	0.040018	2	187	19	17785	response to peptide hormone stimulus	AKT|ADP
5543	0.01672	0.040018	2	187	19	17785	phospholipid binding	LPG|AKT
30425	0.01672	0.040018	2	187	19	17785	dendrite	LPG|DICER
45058	0.016964	0.040018	1	16	19	17785	T cell selection	SYK
16447	0.016964	0.040018	1	16	19	17785	somatic recombination of immunoglobulin gene segments	CD154
32885	0.016964	0.040018	1	16	19	17785	regulation of polysaccharide biosynthetic process	AKT
70325	0.016964	0.040018	1	16	19	17785	lipoprotein receptor binding	LPG
10962	0.016964	0.040018	1	16	19	17785	regulation of glucan biosynthetic process	AKT
45940	0.016964	0.040018	1	16	19	17785	positive regulation of steroid metabolic process	LPG
5547	0.016964	0.040018	1	16	19	17785	phosphatidylinositol-3,4,5-trisphosphate binding	AKT
48844	0.016964	0.040018	1	16	19	17785	artery morphogenesis	LPG
5979	0.016964	0.040018	1	16	19	17785	regulation of glycogen biosynthetic process	AKT
51259	0.017229	0.040573	2	190	19	17785	protein oligomerization	NADPH|N-RAS
32101	0.017401	0.040834	2	191	19	17785	regulation of response to external stimulus	LPG|MYD88
55074	0.017401	0.040834	2	191	19	17785	calcium ion homeostasis	LPG|PI3K
48878	0.017784	0.041339	3	529	19	17785	chemical homeostasis	LPG|PI3K|ADP
34641	0.017834	0.041339	6	2078	19	17785	cellular nitrogen compound metabolic process	CD154|G6PD|ARG1|AKT|DICER|ATP
71695	0.018015	0.041339	1	17	19	17785	anatomical structure maturation	AKT
32881	0.018015	0.041339	1	17	19	17785	regulation of polysaccharide metabolic process	AKT
35116	0.018015	0.041339	1	17	19	17785	embryonic hindlimb morphogenesis	DICER
10596	0.018015	0.041339	1	17	19	17785	negative regulation of endothelial cell migration	LPG
6739	0.018015	0.041339	1	17	19	17785	NADP metabolic process	G6PD
43691	0.018015	0.041339	1	17	19	17785	reverse cholesterol transport	LPG
7271	0.018015	0.041339	1	17	19	17785	synaptic transmission, cholinergic	LPG
70873	0.018015	0.041339	1	17	19	17785	regulation of glycogen metabolic process	AKT
42311	0.018015	0.041339	1	17	19	17785	vasodilation	LPG
1893	0.018015	0.041339	1	17	19	17785	maternal placenta development	AKT
10149	0.018015	0.041339	1	17	19	17785	senescence	N-RAS
6875	0.018093	0.041392	2	195	19	17785	cellular metal ion homeostasis	LPG|PI3K
51641	0.0181	0.041392	4	977	19	17785	cellular localization	LPG|SYK|ARG1|AKT
43029	0.019065	0.042659	1	18	19	17785	T cell homeostasis	AKT
35176	0.019065	0.042659	1	18	19	17785	social behavior	N-RAS
35195	0.019065	0.042659	1	18	19	17785	gene silencing by miRNA	DICER
10907	0.019065	0.042659	1	18	19	17785	positive regulation of glucose metabolic process	AKT
60674	0.019065	0.042659	1	18	19	17785	placenta blood vessel development	AKT
60840	0.019065	0.042659	1	18	19	17785	artery development	LPG
32228	0.019065	0.042659	1	18	19	17785	regulation of synaptic transmission, GABAergic	N-RAS
46579	0.019065	0.042659	1	18	19	17785	positive regulation of Ras protein signal transduction	N-RAS
46638	0.019065	0.042659	1	18	19	17785	positive regulation of alpha-beta T cell differentiation	SYK
34381	0.019065	0.042659	1	18	19	17785	lipoprotein particle clearance	LPG
50850	0.019065	0.042659	1	18	19	17785	positive regulation of calcium-mediated signaling	SYK
51055	0.019065	0.042659	1	18	19	17785	negative regulation of lipid biosynthetic process	ADP
30593	0.019065	0.042659	1	18	19	17785	neutrophil chemotaxis	SYK
35239	0.019154	0.042786	2	201	19	17785	tube morphogenesis	LPG|DICER
55065	0.019875	0.044055	2	205	19	17785	metal ion homeostasis	LPG|PI3K
16445	0.020114	0.044055	1	19	19	17785	somatic diversification of immunoglobulins	CD154
43450	0.020114	0.044055	1	19	19	17785	alkene biosynthetic process	SYK
43603	0.020114	0.044055	1	19	19	17785	cellular amide metabolic process	ARG1
9065	0.020114	0.044055	1	19	19	17785	glutamine family amino acid catabolic process	ARG1
19370	0.020114	0.044055	1	19	19	17785	leukotriene biosynthetic process	SYK
48169	0.020114	0.044055	1	19	19	17785	regulation of long-term neuronal synaptic plasticity	N-RAS
42304	0.020114	0.044055	1	19	19	17785	regulation of fatty acid biosynthetic process	ADP
1540	0.020114	0.044055	1	19	19	17785	beta-amyloid binding	LPG
46631	0.020114	0.044055	1	19	19	17785	alpha-beta T cell activation	SYK
32370	0.020114	0.044055	1	19	19	17785	positive regulation of lipid transport	LPG
51057	0.020114	0.044055	1	19	19	17785	positive regulation of small GTPase mediated signal transduction	N-RAS
8202	0.020424	0.044588	2	208	19	17785	steroid metabolic process	G6PD|LPG
40007	0.020424	0.044588	2	208	19	17785	growth	AKT|ADP
6631	0.020608	0.044845	2	209	19	17785	fatty acid metabolic process	NADPH|SYK
50767	0.020608	0.044845	2	209	19	17785	regulation of neurogenesis	LPG|AKT
43436	0.020959	0.045463	3	563	19	17785	oxoacid metabolic process	NADPH|SYK|ARG1
19752	0.020959	0.045463	3	563	19	17785	carboxylic acid metabolic process	NADPH|SYK|ARG1
32890	0.021162	0.04547	1	20	19	17785	regulation of organic acid transport	AKT
45884	0.021162	0.04547	1	20	19	17785	regulation of survival gene product expression	AKT
34361	0.021162	0.04547	1	20	19	17785	very-low-density lipoprotein particle	LPG
34385	0.021162	0.04547	1	20	19	17785	triglyceride-rich lipoprotein particle	LPG
32436	0.021162	0.04547	1	20	19	17785	positive regulation of proteasomal ubiquitin-dependent protein catabolic process	AKT
1558	0.021165	0.04547	2	212	19	17785	regulation of cell growth	LPG|AKT
6082	0.02165	0.046437	3	570	19	17785	organic acid metabolic process	NADPH|SYK|ARG1
9314	0.021729	0.046532	2	215	19	17785	response to radiation	N-RAS|AKT
30334	0.021918	0.046789	2	216	19	17785	regulation of cell migration	LPG|AKT
1701	0.021918	0.046789	2	216	19	17785	in utero embryonic development	AKT|ADP
1932	0.022108	0.046816	2	217	19	17785	regulation of protein amino acid phosphorylation	LYN|SYK
16628	0.022209	0.046816	1	21	19	17785	oxidoreductase activity, acting on the CH-CH group of donors, NAD or NADP as acceptor	NADPH
10676	0.022209	0.046816	1	21	19	17785	positive regulation of cellular carbohydrate metabolic process	AKT
33344	0.022209	0.046816	1	21	19	17785	cholesterol efflux	LPG
45913	0.022209	0.046816	1	21	19	17785	positive regulation of carbohydrate metabolic process	AKT
5164	0.022209	0.046816	1	21	19	17785	tumor necrosis factor receptor binding	CD154
46635	0.022209	0.046816	1	21	19	17785	positive regulation of alpha-beta T cell activation	SYK
50848	0.022209	0.046816	1	21	19	17785	regulation of calcium-mediated signaling	SYK
42180	0.022353	0.047047	3	577	19	17785	cellular ketone metabolic process	NADPH|SYK|ARG1
8361	0.02249	0.04726	2	219	19	17785	regulation of cell size	AKT|ADP
48514	0.022682	0.04759	2	220	19	17785	blood vessel morphogenesis	LPG|DICER
22402	0.022863	0.04775	3	582	19	17785	cell cycle process	N-RAS|GP63|AKT
10324	0.022875	0.04775	2	221	19	17785	membrane invagination	LPG|N-RAS
6897	0.022875	0.04775	2	221	19	17785	endocytosis	LPG|N-RAS
6807	0.022952	0.04775	6	2196	19	17785	nitrogen compound metabolic process	CD154|G6PD|ARG1|AKT|DICER|ATP
16441	0.023255	0.04775	1	22	19	17785	posttranscriptional gene silencing	DICER
16444	0.023255	0.04775	1	22	19	17785	somatic cell DNA recombination	CD154
35194	0.023255	0.04775	1	22	19	17785	posttranscriptional gene silencing by RNA	DICER
8633	0.023255	0.04775	1	22	19	17785	activation of pro-apoptotic gene products	AKT
2562	0.023255	0.04775	1	22	19	17785	somatic diversification of immune receptors via germline recombination within a single locus	CD154
43535	0.023255	0.04775	1	22	19	17785	regulation of blood vessel endothelial cell migration	LPG
34367	0.023255	0.04775	1	22	19	17785	macromolecular complex remodeling	LPG
34368	0.023255	0.04775	1	22	19	17785	protein-lipid complex remodeling	LPG
34369	0.023255	0.04775	1	22	19	17785	plasma lipoprotein particle remodeling	LPG
32755	0.023255	0.04775	1	22	19	17785	positive regulation of interleukin-6 production	MYD88
16192	0.023588	0.048361	3	589	19	17785	vesicle-mediated transport	LPG|N-RAS|ARG1
30005	0.023652	0.048419	2	225	19	17785	cellular di-, tri-valent inorganic cation homeostasis	LPG|PI3K
65009	0.023851	0.048751	4	1062	19	17785	regulation of molecular function	LPG|PI3K|SYK|AKT
51960	0.024045	0.04878	2	227	19	17785	regulation of nervous system development	LPG|AKT
19932	0.024242	0.04878	2	228	19	17785	second-messenger-mediated signaling	LPG|PI3K
8542	0.0243	0.04878	1	23	19	17785	visual learning	N-RAS
35264	0.0243	0.04878	1	23	19	17785	multicellular organism growth	ADP
6691	0.0243	0.04878	1	23	19	17785	leukotriene metabolic process	SYK
6706	0.0243	0.04878	1	23	19	17785	steroid catabolic process	LPG
46326	0.0243	0.04878	1	23	19	17785	positive regulation of glucose import	AKT
42531	0.0243	0.04878	1	23	19	17785	positive regulation of tyrosine phosphorylation of STAT protein	LYN
46637	0.0243	0.04878	1	23	19	17785	regulation of alpha-beta T cell differentiation	SYK
32371	0.0243	0.04878	1	23	19	17785	regulation of sterol transport	LPG
32374	0.0243	0.04878	1	23	19	17785	regulation of cholesterol transport	LPG
46889	0.0243	0.04878	1	23	19	17785	positive regulation of lipid biosynthetic process	AKT
31401	0.024839	0.049789	2	231	19	17785	positive regulation of protein modification process	LYN|SYK
[truncated: 53 more columns]
